# Supplementary material for: Quantitative Proteomic Analysis of Brassica Napus Reveals Intersections Between Nutrient Deficiency Responses
Source: Plant Cell Environ. 2024 Oct 24;48(2):1409–28. doi: 10.1111/pce.15216 (PMC11695800; doi:10.1111/pce.15216)
Supplement: Supplementary file 4 — Table S2. List of all quantified proteins in shoots and roots. [file PCE-48-1409-s004.xlsx]

## Sheet: Readme
Shoots_All Quant	All quantified shoot protein groups
Shoots_Candidates	All significant differences between shoot protein groups; filter conditions by column A
Roots_All Quant	All quantified root protein groups
Roots_Candidates	All significant differences between root protein groups; filter conditions by column A

## Sheet: Shoots_AllQuant
ProteinGroups	FirstProtein	GO	KEGG	Swissprot	Pfam	NR	Damor_ID	AGI	Shoot_C_1	Shoot_C_2	Shoot_C_3	Shoot_C_4	Shoot_K_2	Shoot_K_3	Shoot_K_1	Shoot_K_4	Shoot_N_1	Shoot_N_2	Shoot_N_3	Shoot_N_4	Shoot_P_1	Shoot_P_2	Shoot_P_3	Shoot_P_4	Shoot_S_1	Shoot_S_2	Shoot_S_3	Shoot_S_4	Count
BnaA01T0017300WE;BnaA02T0291800WE;BnaA03T0456800WE;BnaA04T0021600WE;BnaA06T0457300WE;BnaA09T0192900WE;BnaA09T0506500WE;BnaC01T0091300WE;BnaC02T0386300WE;BnaC04T0281300WE;BnaC06T0180400WE;BnaC07T0240400WE;BnaC08T0332500WE;BnaC09T0220700WE	BnaA01T0017300WE	GO:0003735	60S ribosomal protein L11-2; K02868 large subunit ribosomal protein L11e (A)	60S ribosomal protein L11-2 OS=Arabidopsis thaliana GN=RPL11B PE=2 SV=2	Ribosomal protein L5	BnaC01g11160D [Brassica napus]	GSBRNA2T00131366001	AT4G18730	14.3434	14.0378	14.3763	13.9339	14.1753	14.1917	13.8704	13.8634	14.1556	14.1209	14.0119	14.1166	14.088	14.0765	14.3546	14.0565	14.4652	14.013	14.2233	4.18502	20
BnaA01T0039700WE;BnaC01T0119800WE	BnaA01T0039700WE	GO:0004601	peroxidase 42; K00430 peroxidase [EC:1.11.1.7] (A)	Peroxidase 42 OS=Arabidopsis thaliana GN=PER42 PE=1 SV=2	Peroxidase	PREDICTED: peroxidase 42 [Brassica rapa]	GSBRNA2T00131658001	AT4G21960	12.8719	12.1685	12.8058	12.9828	12.9576	13.0283	12.1675	11.8077	12.3564	12.4421	11.7294	12.3053	12.3196	10.8847	11.7733	11.9886	12.0336	12.3182	12.0907	4.06428	20
BnaA01T0044600WE	BnaA01T0044600WE	GO:0005515	FAM10 family protein At4g22670-like; K09560 suppressor of tumorigenicity protein 13 (A)	FAM10 family protein At4g22670 OS=Arabidopsis thaliana GN=At4g22670 PE=1 SV=1	TPR repeat	PREDICTED: FAM10 family protein At4g22670 isoform X1 [Brassica rapa]	GSBRNA2T00131735001	AT4G22670	10.4063	13.7463	11.7703	9.97083	10.3255	11.816	9.40272	10.6203	11.8598	8.35118	8.12396	12.4245	11.3958	11.6865	13.1702	12.1133	13.1161	10.213	13.7851	4.32896	20
BnaA01T0059700WE	BnaA01T0059700WE	GO:0005524	endoplasmin homolog; K09487 heat shock protein 90kDa beta (A)	Endoplasmin homolog OS=Arabidopsis thaliana GN=SHD PE=1 SV=1	Histidine kinase-, DNA gyrase B-, and HSP90-like ATPase	PREDICTED: endoplasmin homolog [Brassica rapa]	GSBRNA2T00056293001	AT4G24190	11.6862	10.8883	11.9336	11.9141	11.5662	11.6602	11.7409	10.7062	11.4309	11.56	10.6294	11.7475	11.7108	11.4288	11.2008	11.578	11.8299	11.833	11.0438	4.01133	20
BnaA01T0061200WE;BnaA06T0320600WE	BnaA01T0061200WE	GO:0003824	--	Bark storage protein A OS=Populus deltoides GN=BSPA PE=2 SV=1	Phosphorylase superfamily	BnaA01g13850D [Brassica napus]	GSBRNA2T00056313001	AT4G24340	12.0924	12.1512	12.0059	11.8204	12.1301	11.9732	11.7537	12.4701	12.3568	12.5219	12.4776	11.9685	12.1548	12.0357	12.0864	11.9893	12.0908	12.2481	11.8783	4.06278	20
BnaA01T0065000WE;BnaA03T0487400WE	BnaA01T0065000WE	GO:0005515	26S proteasome non-ATPase regulatory subunit 6 homolog; K03037 26S proteasome regulatory subunit N7 (A)	26S proteasome non-ATPase regulatory subunit 6 homolog OS=Arabidopsis thaliana GN=RPN7 PE=1 SV=1	PCI domain	PREDICTED: 26S proteasome non-ATPase regulatory subunit 6 homolog [Brassica rapa]	GSBRNA2T00056354001	AT4G24820	12.1082	12.1391	11.922	12.0544	12.1826	12.0675	11.9229	11.8114	11.9622	11.8723	12.0373	12.2395	12.1025	12.8535	12.1748	11.9788	12.2253	11.9324	12.0357	4.33412	20
BnaA01T0067500WE;BnaA01T0067500WE.2;BnaA01T0067500WE.4;BnaA06T0313100WE;BnaA06T0313100WE.2;BnaA06T0313100WE.4;BnaC07T0404900WE	BnaA01T0067500WE	GO:0004784	superoxide dismutase [Fe] 1, chloroplastic; K04564 superoxide dismutase, Fe-Mn family [EC:1.15.1.1] (A)	Superoxide dismutase [Fe] 1, chloroplastic OS=Arabidopsis thaliana GN=FSD1 PE=1 SV=4	Iron/manganese superoxide dismutases, alpha-hairpin domain	PREDICTED: superoxide dismutase [Fe] 1, chloroplastic [Brassica rapa]	-	-	13.2001	11.9101	13.3337	12.4892	13.0293	13.0991	13.8348	12.4914	12.3258	12.9321	12.7714	13.1124	12.9833	13.9964	12.5932	13.5812	11.891	13.8572	11.8796	3.86035	20
BnaA01T0080400WE;BnaA01T0080500WE;BnaA02T0125500WE;BnaA03T0133500WE;BnaA03T0498700WE;BnaC01T0151600WE;BnaC01T0151600WE.1;BnaC01T0185300WE;BnaC02T0146200WE;BnaC03T0078700WE;BnaC07T0414500WE	BnaA01T0080400WE	GO:0005509	calcineurin B-like protein 3; K06268 serine/threonine-protein phosphatase 2B regulatory subunit (A)	Calcineurin B-like protein 3 OS=Arabidopsis thaliana GN=CBL3 PE=1 SV=2	EF-hand domain pair	BnaA01g15680D [Brassica napus]	GSBRNA2T00149545001	-	12.3473	12.3933	12.3247	11.7015	12.0202	11.6734	11.2299	11.5404	12.728	12.3287	11.7154	11.3497	11.9861	12.3927	12.6898	12.5522	12.0044	12.4466	11.6857	4.41954	20
BnaA01T0084800WE;BnaA03T0501800WE;BnaA08T0150500WE;BnaC01T0158200WE;BnaC07T0417900WE;BnaC08T0124900WE	BnaA01T0084800WE	GO:0003735	60S ribosomal protein L14-2; K02875 large subunit ribosomal protein L14e (A)	60S ribosomal protein L14-2 OS=Arabidopsis thaliana GN=RPL14B PE=2 SV=1	Ribosomal protein L14	BnaC08g12410D [Brassica napus]	GSBRNA2T00149494001	AT4G27090	14.4541	13.293	14.6998	13.8053	14.2749	14.2275	13.7797	12.7748	14.2568	14.3305	14.0854	14.2053	14.2478	14.1063	14.2176	14.1767	13.7544	14.1764	13.8122	4.07789	20
BnaA01T0088900WE;BnaC01T0162500WE	BnaA01T0088900WE	GO:0005507	Muc2, 2010015E03Rik, MCM, wnn; mucin 2; K10955 intestinal mucin-2 (A)	Early nodulin-like protein 2 OS=Arabidopsis thaliana GN=At4g27520 PE=1 SV=1	Plastocyanin-like domain	BnaC07g50320D [Brassica napus]	GSBRNA2T00149436001	AT4G27520	12.3434	12.0758	12.3112	12.1744	11.9898	12.8369	12.4072	12.9922	12.8151	12.5103	12.985	12.8593	12.7628	12.077	12.1543	12.581	12.0586	12.5726	12.785	4.29295	20
BnaA01T0093400WE;BnaA02T0140200WE;BnaA03T0146000WE;BnaA08T0148300WE;BnaA10T0095400WE;BnaC01T0167700WE;BnaC02T0167600WE;BnaC03T0092600WE;BnaC08T0127900WE;BnaC09T0331200WE	BnaA01T0093400WE	GO:0016021	SUMO-conjugating enzyme UBC9-like; K06689 ubiquitin-conjugating enzyme E2 D/E [EC:2.3.2.23] (A)	S-type anion channel SLAH2 OS=Arabidopsis thaliana GN=SLAH2 PE=2 SV=1	Ubiquitin-conjugating enzyme	BnaA01g16780D [Brassica napus]	GSBRNA2T00149399001	AT4G27970	13.1595	13.0137	12.1368	13.0969	13.0848	13.261	13.1081	13.4133	12.5356	12.5613	12.3021	13.0432	12.9245	11.7113	12.2571	12.3376	13.314	12.7198	12.0685	4.12877	20
BnaA01T0108800WE;BnaC01T0186400WE	BnaA01T0108800WE	GO:0006508	cysteine proteinase 15A-like; K01373 cathepsin F [EC:3.4.22.41] (A)	Cysteine proteinase RD19a OS=Arabidopsis thaliana GN=RD19A PE=2 SV=1	Cathepsin propeptide inhibitor domain (I29)	PREDICTED: cysteine proteinase 15A-like [Brassica rapa]	GSBRNA2T00051661001	AT4G16190	7.94508	8.55847	8.51927	7.93638	8.77288	8.96506	8.57877	9.80791	9.39469	10.121	10.4369	8.79333	8.34157	8.30321	8.67751	8.69773	8.99012	7.96704	8.49674	4.21325	20
BnaA01T0119400WE;BnaA01T0219000WE;BnaA05T0147800WE;BnaA08T0085200WE;BnaC01T0197500WE;BnaC01T0307300WE;BnaC08T0085600WE	BnaA01T0119400WE	GO:0003735	60S ribosomal protein L27-3; K02901 large subunit ribosomal protein L27e (A)	60S ribosomal protein L27-3 OS=Arabidopsis thaliana GN=RPL27C PE=2 SV=2	Ribosomal L27e protein family	PREDICTED: 60S ribosomal protein L27-3 [Brassica rapa]	-	-	14.5476	14.715	14.7231	14.8117	14.3622	14.4997	14.2755	14.364	14.7123	14.3956	14.1727	14.4994	14.4786	14.3753	14.6753	14.2997	14.9334	14.4303	14.5596	4.33799	20
BnaA01T0120300WE;BnaA01T0120300WE.1;BnaA01T0120300WE.2;BnaA01T0120300WE.3;BnaC01T0198700WE;BnaC01T0198700WE.1;BnaC08T0085100WE	BnaA01T0120300WE	--	cysteine synthase; K01738 cysteine synthase A [EC:2.5.1.47] (A)	Cysteine synthase OS=Brassica juncea PE=2 SV=1	Pyridoxal-phosphate dependent enzyme	PREDICTED: cysteine synthase [Brassica rapa]	GSBRNA2T00075360001	AT4G14880	11.8634	11.9508	11.9287	11.6242	11.9048	11.8114	11.7219	11.0603	11.2493	11.3421	11.0667	11.9631	11.9481	12.0327	11.9856	11.8097	11.6328	11.8392	11.7811	4.20104	20
BnaA01T0135000WE;BnaA03T0422900WE;BnaA09T0437400WE;BnaC01T0215700WE;BnaC06T0219000WE;BnaC08T0253300WE	BnaA01T0135000WE	GO:0003735	60S ribosomal protein L26-1; K02898 large subunit ribosomal protein L26e (A)	60S ribosomal protein L26-1 OS=Arabidopsis thaliana GN=RPL26A PE=2 SV=2	KOW motif	PREDICTED: 60S ribosomal protein L26-1 [Brassica rapa]	-	-	12.6725	12.5293	12.7987	12.339	12.6174	12.5699	12.1551	11.839	12.6215	12.5345	12.3289	12.5409	12.5666	12.3593	12.7614	12.3953	12.6284	12.4423	12.7311	4.13549	20
BnaA01T0140200WE	BnaA01T0140200WE	GO:0003735	60S ribosomal protein L13-1; K02873 large subunit ribosomal protein L13e (A)	60S ribosomal protein L13-1 OS=Brassica napus PE=2 SV=1	Ribosomal protein L13e	PREDICTED: 60S ribosomal protein L13-1 [Brassica rapa]	GSBRNA2T00138553001	AT3G48960	13.0821	13.4083	13.2528	12.9026	12.979	13.0366	12.5543	13.3419	13.2167	12.8794	12.8809	12.9469	12.8137	13.0212	13.6068	12.8066	13.6228	12.9538	13.4552	4.11796	20
BnaA01T0140800WE;BnaC01T0221800WE	BnaA01T0140800WE	--	serine/threonine-protein phosphatase 2A 65 kDa regulatory subunit A beta isoform-like; K03456 serine/threonine-protein phosphatase 2A regulatory subunit A (A)	Fasciclin-like arabinogalactan protein 2 OS=Arabidopsis thaliana GN=FLA2 PE=1 SV=1	Fasciclin domain	PREDICTED: fasciclin-like arabinogalactan protein 2 [Brassica rapa]	GSBRNA2T00138546001	AT4G12730	12.6178	12.2715	12.5961	11.823	12.4745	12.1298	11.7712	11.5737	13.3567	12.7029	12.3765	12.0619	12.4418	12.2061	12.5212	12.8478	12.1216	12.4686	12.5008	4.30779	20
BnaA01T0141100WE;BnaA06T0159600WE;BnaC01T0222200WE	BnaA01T0141100WE	GO:0000166	chaperone protein ClpC2, chloroplastic; K03696 ATP-dependent Clp protease ATP-binding subunit ClpC (A)	Chaperone protein ClpC2, chloroplastic OS=Arabidopsis thaliana GN=CLPC2 PE=2 SV=1	UvrB/uvrC motif	PREDICTED: chaperone protein ClpC2, chloroplastic [Brassica rapa]	GSBRNA2T00138542001	AT3G48870	13.7177	12.0978	13.7654	13.9094	14.046	13.9873	13.9171	12.3224	13.0855	13.8169	13.4552	13.47	13.4803	13.654	12.8686	13.672	12.0215	13.5051	12.7812	3.67473	20
BnaA01T0149900WE;BnaC01T0059100WE	BnaA01T0149900WE	GO:0000166	ATPase 2, plasma membrane-type; K01535 H+-transporting ATPase [EC:3.6.3.6] (A)	ATPase 2, plasma membrane-type OS=Arabidopsis thaliana GN=AHA2 PE=1 SV=2	Cation transporter/ATPase, N-terminus	PREDICTED: ATPase 2, plasma membrane-type [Brassica rapa]	GSBRNA2T00039880001	AT4G30190	10.0958	10.3914	9.92628	10.4332	10.2485	10.2387	10.1279	11.1934	11.1029	10.8607	11.2106	10.1354	10.1568	10.0913	10.2739	10.3917	10.0879	10.2339	10.1411	4.13809	20
BnaA01T0154200WE	BnaA01T0154200WE	GO:0003824	venom phosphodiesterase 2-like; K01513 ectonucleotide pyrophosphatase/phosphodiesterase family member 1/3 [EC:3.1.4.1 3.6.1.9] (A)	Venom phosphodiesterase 2 OS=Crotalus adamanteus PE=1 SV=1	Type I phosphodiesterase / nucleotide pyrophosphatase	BnaA01g07240D [Brassica napus]	GSBRNA2T00076803001	AT4G29700	10.2501	9.73209	10.5689	9.54754	9.70474	10.1139	9.62733	8.93847	9.42554	10.4451	8.0611	9.65791	9.77322	8.91451	10.1296	9.18512	10.662	9.75515	9.51008	3.66385	20
BnaA01T0157400WE;BnaA03T0515900WE;BnaC01T0069200WE	BnaA01T0157400WE	GO:0015031	vacuolar protein sorting-associated protein 32 homolog 2-like; K12194 charged multivesicular body protein 4 (A)	Vacuolar protein sorting-associated protein 32 homolog 2 OS=Arabidopsis thaliana GN=VPS32.2 PE=1 SV=1	Snf7	PREDICTED: vacuolar protein sorting-associated protein 32 homolog 2-like [Brassica rapa]	GSBRNA2T00091350001	-	11.8407	10.3706	12.08	11.1987	12.3773	10.5116	12.0558	12.7163	12.2481	12.3915	12.0568	12.139	11.607	12.0415	11.5729	12.8118	12.7169	10.0446	12.0199	4.1938	20
BnaA01T0181600WE	BnaA01T0181600WE	--	probable mediator of RNA polymerase II transcription subunit 37e; K03283 heat shock 70kDa protein 1/8 (A)	Probable mediator of RNA polymerase II transcription subunit 37e OS=Arabidopsis thaliana GN=MED37E PE=1 SV=3	Hsp70 protein	PREDICTED: probable mediator of RNA polymerase II transcription subunit 37e [Brassica rapa]	-	-	14.0955	14.0396	14.1148	14.0414	13.8428	13.9896	13.9108	14.3208	14.2017	14.3204	14.4298	14.1943	14.0456	13.7721	14.0499	14.1419	14.3529	13.9826	13.9935	4.25214	20
BnaA01T0219700WE;BnaA05T0290200WE;BnaC01T0308400WE	BnaA01T0219700WE	GO:0004175	proteasome subunit alpha type-4-A; K02728 20S proteasome subunit alpha 3 [EC:3.4.25.1] (A)	Proteasome subunit alpha type-4-A OS=Arabidopsis thaliana GN=PAC1 PE=1 SV=1	Proteasome subunit A N-terminal signature	PREDICTED: proteasome subunit alpha type-4-A [Brassica rapa]	GSBRNA2T00068014001	AT3G22110	10.3732	10.1905	10.7574	10.0878	10.5433	10.2298	10.2426	10.7134	10.8833	10.9915	10.6158	10.3702	10.6602	10.7052	10.9255	10.2817	10.0276	10.491	10.5271	4.17698	20
BnaA01T0239100WE;BnaA03T0366500WE;BnaA05T0322300WE;BnaA07T0229100WE;BnaA07T0367400WE;BnaC01T0334800WE;BnaC03T0361400WE;BnaC05T0389000WE;BnaC06T0284400WE;BnaC06T0453500WE	BnaA01T0239100WE	GO:0003735	hypothetical protein; K02908 large subunit ribosomal protein L30e (A)	Putative 60S ribosomal protein L30-1 OS=Arabidopsis thaliana GN=RPL30A PE=3 SV=1	Ribosomal protein L7Ae/L30e/S12e/Gadd45 family	PREDICTED: putative 60S ribosomal protein L30-1 [Brassica rapa]	GSBRNA2T00124028001	AT3G18740	12.0171	11.7287	11.6546	11.3192	11.0707	11.4644	11.287	11.7298	11.6206	11.5486	11.7002	11.7238	11.7132	11.2944	11.8942	11.2778	12.2359	11.0895	11.9182	4.17516	20
BnaA01T0249300WE;BnaC01T0347500WE;BnaC01T0347800WE	BnaA01T0249300WE	--	--	Probable protein Pop3 OS=Arabidopsis thaliana GN=At3g17210 PE=1 SV=1	Stress responsive A/B Barrel Domain	PREDICTED: probable protein Pop3 [Brassica rapa]	-	-	12.7792	12.7409	13.2106	11.7012	12.4216	11.7341	12.0693	11.2279	13.2499	11.988	11.9461	11.7584	11.4917	12.5131	13.1477	12.4636	10.426	11.027	10.8641	4.22117	20
BnaA01T0259700WE;BnaA05T0347400WE;BnaA05T0347600WE;BnaA05T0347700WE;BnaC01T0360900WE;BnaC01T0361000WE;BnaC03T0345500WE;BnaC03T0345600WE;BnaC05T0420600WE;BnaC05T0420700WE	BnaA01T0259700WE	GO:0004129	cytochrome c oxidase subunit 5b-1, mitochondrial; K02265 cytochrome c oxidase subunit 5b (A)	Cytochrome c oxidase subunit 5b-1, mitochondrial OS=Arabidopsis thaliana GN=COX5B-1 PE=2 SV=1	Cytochrome c oxidase subunit Vb	PREDICTED: cytochrome c oxidase subunit 5b-1, mitochondrial isoform X1 [Brassica rapa]	GSBRNA2T00104933001	AT3G15640	11.4879	11.479	10.9134	11.2968	11.1748	10.9936	11.0353	10.8673	11.5124	11.035	11.2547	10.4571	10.7244	10.7538	11.0217	10.7597	10.3847	10.8257	10.8823	4.39336	20
BnaA01T0260000WE;BnaA05T0162800WE;BnaA06T0016300WE;BnaA09T0473700WE;BnaC01T0361200WE;BnaC03T0158500WE;BnaC04T0314600WE;BnaC06T0059100WE;BnaC06T0108900WE;BnaC06T0224900WE;BnaC08T0120300WE;BnaC08T0294900WE	BnaA01T0260000WE	GO:0000786	probable histone H2A variant 3; K11251 histone H2A (A)	Probable histone H2A variant 3 OS=Arabidopsis thaliana GN=At1g52740 PE=1 SV=1	Core histone H2A/H2B/H3/H4	PREDICTED: probable histone H2A variant 3 [Brassica rapa]	-	-	13.541	13.3613	13.8869	13.1549	13.8366	13.9426	13.4306	13.9089	13.6795	13.7762	13.7154	13.4584	13.5902	13.6333	13.6866	13.4631	13.5922	13.6534	13.5156	4.38584	20
BnaA01T0269300WE	BnaA01T0269300WE	GO:0004252	peptidase, putative (EC:3.4.21.25); K18443 golgi-specific brefeldin A-resistance guanine nucleotide exchange factor 1 (A)	Subtilisin-like protease SBT1.7 OS=Arabidopsis thaliana GN=SBT1.7 PE=1 SV=1	PA domain	BnaA01g29630D [Brassica napus]	-	-	10.8896	11.5646	11.0189	11.776	11.4323	11.3945	11.1166	11.5237	11.5376	11.1547	11.5162	11.3308	11.1439	11.177	11.3943	11.1424	11.471	10.9002	11.0345	3.80504	20
BnaA01T0270600WE;BnaA05T0362000WE;BnaC01T0374300WE;BnaC01T0374300WE.1;BnaC05T0439400WE;BnaC05T0439400WE.1	BnaA01T0270600WE	GO:0003676	eukaryotic initiation factor 4A-1-like; K03257 translation initiation factor 4A (A)	Eukaryotic initiation factor 4A-1 OS=Arabidopsis thaliana GN=TIF4A-1 PE=1 SV=1	Helicase conserved C-terminal domain	BnaA01g29770D [Brassica napus]	GSBRNA2T00067230001	AT3G13920	12.9806	12.4986	13.0834	13.0421	12.8418	12.9515	12.85	12.5978	12.7078	12.9859	12.8912	12.9835	12.8555	12.9158	12.7757	12.8915	12.7672	12.8053	12.9684	3.94719	20
BnaA01T0282800WE;BnaC01T0388300WE	BnaA01T0282800WE	--	nascent polypeptide-associated complex subunit alpha-like protein 1; K03626 nascent polypeptide-associated complex subunit alpha (A)	Nascent polypeptide-associated complex subunit alpha-like protein 1 OS=Arabidopsis thaliana GN=At3g12390 PE=1 SV=1	NAC domain	PREDICTED: nascent polypeptide-associated complex subunit alpha-like protein 1 [Brassica rapa]	GSBRNA2T00096978001	AT3G12390	11.4529	10.548	11.9883	10.8491	11.6272	11.4386	10.6173	9.90096	10.3888	10.2549	8.99402	12.2632	11.8507	11.356	11.6531	11.1339	11.6814	10.3958	10.7915	4.26854	20
BnaA01T0284400WE;BnaA03T0193200WE;BnaA05T0069300WE;BnaA05T0378300WE;BnaC01T0391900WE;BnaC03T0147100WE;BnaC04T0094600WE;BnaC05T0458600WE	BnaA01T0284400WE	GO:0003735	40S ribosomal protein S5-1-like; K02989 small subunit ribosomal protein S5e (A)	40S ribosomal protein S5-1 OS=Arabidopsis thaliana GN=RPS5A PE=1 SV=1	Ribosomal protein S7p/S5e	PREDICTED: 40S ribosomal protein S5-1-like [Brassica rapa]	GSBRNA2T00088421001	AT3G11940	12.6445	10.6719	13.1944	13.0309	12.0945	12.0351	11.9116	10.3812	10.7579	13.0944	10.6217	13.1788	13.1322	13.0861	11.2214	13.0018	10.8702	13.2394	10.9789	3.93756	20
BnaA01T0297600WE;BnaA03T0324000WE;BnaA05T0394400WE;BnaA09T0151900WE;BnaA09T0253700WE;BnaC01T0408200WE;BnaC03T0308100WE;BnaC05T0488200WE;BnaC09T0185200WE;BnaC09T0291100WE	BnaA01T0297600WE	--	Cbr-orc-2; C. briggsae CBR-ORC-2 protein; K02604 origin recognition complex subunit 2 (A)	Coatomer subunit zeta-3 OS=Arabidopsis thaliana GN=At4g08520 PE=2 SV=1	Clathrin adaptor complex small chain	BnaA01g32060D [Brassica napus]	-	-	11.5175	11.192	11.3762	10.9721	11.5905	11.2094	11.0578	11.4414	11.6518	11.5145	10.8379	11.0061	11.3448	11.3759	11.3385	11.2555	11.6315	11.2446	10.5144	3.73179	20
BnaA01T0298900WE;BnaA05T0396400WE;BnaC01T0409900WE;BnaC03T0309300WE	BnaA01T0298900WE	GO:0003735	60S ribosomal protein L35-1; K02918 large subunit ribosomal protein L35e (A)	60S ribosomal protein L35-1 OS=Arabidopsis thaliana GN=RPL35A PE=2 SV=1	Ribosomal L29 protein	BnaAnng13110D [Brassica napus]	-	-	15.7188	15.4028	15.9448	15.3694	15.4717	15.7065	15.4049	15.3006	15.4168	15.2717	15.2967	15.5214	15.4532	15.4043	15.7491	15.5963	15.7551	15.4672	15.7271	4.21042	20
BnaA01T0300500WE;BnaA01T0301300WE;BnaA03T0311700WE;BnaC03T0294000WE;Bnascaffold2041T0000600WE	BnaA01T0300500WE	GO:0005524	T-complex protein 1 subunit gamma-like; K09495 T-complex protein 1 subunit gamma (A)	T-complex protein 1 subunit gamma OS=Arabidopsis thaliana GN=CCT3 PE=1 SV=1	TCP-1/cpn60 chaperonin family	PREDICTED: T-complex protein 1 subunit gamma-like [Brassica rapa]	-	-	11.1285	10.776	11.3242	10.8246	11.076	10.9283	10.7945	10.8313	11.1246	11.0556	10.8283	11.0475	11.0751	11.0357	11.2262	11.1315	11.1707	10.9087	10.946	3.96143	20
BnaA01T0303800WE;BnaA03T0310000WE	BnaA01T0303800WE	GO:0003735	60S ribosomal protein L18-2; K02883 large subunit ribosomal protein L18e (A)	60S ribosomal protein L18-2 OS=Arabidopsis thaliana GN=RPL18B PE=1 SV=2	Ribosomal proteins 50S-L15, 50S-L18e, 60S-L27A	PREDICTED: 60S ribosomal protein L18-2 [Brassica rapa]	GSBRNA2T00005980001	AT3G05590	14.638	14.3457	14.7944	14.0364	14.6135	14.4017	14.2745	14.1196	14.3275	14.375	13.7708	14.3892	14.3003	14.4054	14.6972	14.3526	14.8019	14.2706	14.4725	3.64815	20
BnaA01T0304400WE;BnaA05T0424900WE;BnaC05T0520300WE;Bnascaffold2465T0000500WE	BnaA01T0304400WE	GO:0003735	60S ribosomal protein L22-2-like; K02891 large subunit ribosomal protein L22e (A)	60S ribosomal protein L22-2 OS=Arabidopsis thaliana GN=RPL22B PE=2 SV=1	Ribosomal L22e protein family	PREDICTED: 60S ribosomal protein L22-2-like [Brassica rapa]	GSBRNA2T00005986001	AT3G05560	14.1515	14.117	14.2723	14.4415	13.7336	13.935	13.6165	13.9006	13.8622	13.6694	13.2859	13.9743	13.9638	13.8035	14.1086	13.661	14.5536	13.7883	14.0558	4.1208	20
BnaA01T0309800WE;BnaC01T0459100WE	BnaA01T0309800WE	GO:0003735	40S ribosomal protein S3a; K02984 small subunit ribosomal protein S3Ae (A)	40S ribosomal protein S3a OS=Brassica campestris GN=RPS3A PE=2 SV=2	Ribosomal S3Ae family	BnaC01g39890D [Brassica napus]	GSBRNA2T00015287001	AT3G04840	10.7095	10.5988	11.0889	10.4829	10.4176	10.5025	10.0055	10.285	10.3509	10.427	9.06205	10.4988	10.4035	10.1944	10.7516	10.1192	10.9814	10.1671	10.6609	4.14032	20
BnaA01T0314500WE;BnaA03T0303000WE;BnaC01T0454800WE;BnaC03T0285000WE	BnaA01T0314500WE	GO:0005524	T-complex protein 1 subunit theta; K09500 T-complex protein 1 subunit theta (A)	T-complex protein 1 subunit theta OS=Arabidopsis thaliana GN=CCT8 PE=1 SV=1	TCP-1/cpn60 chaperonin family	BnaC01g40350D [Brassica napus]	GSBRNA2T00015342001	AT3G03960	10.4195	9.81158	10.4235	10.1496	10.3726	10.4006	10.0015	10.0069	10.1859	10.098	9.90174	10.4904	10.3077	10.3251	10.3199	10.2925	10.4409	10.1577	10.2685	4.40879	20
BnaA01T0326000WE;BnaC01T0444200WE	BnaA01T0326000WE	GO:0016866	UDP-arabinopyranose mutase 1-like; K13379 reversibly glycosylated polypeptide / UDP-arabinopyranose mutase [EC:2.4.1.- 5.4.99.30] (A)	UDP-arabinopyranose mutase 1 OS=Arabidopsis thaliana GN=RGP1 PE=1 SV=1	Reversibly glycosylated polypeptide	PREDICTED: UDP-arabinopyranose mutase 1-like [Brassica rapa]	GSBRNA2T00057232001	AT3G02230	10.6508	10.2288	10.7442	9.5343	10.4575	10.2139	9.9338	9.97106	10.5482	10.674	9.99024	10.1097	10.6499	10.513	10.6112	10.534	10.4431	10.3056	10.2098	4.04976	20
BnaA01T0326600WE;BnaC01T0443700WE;BnaC05T0552000WE;BnaC05T0554200WE	BnaA01T0326600WE	GO:0003735	40S ribosomal protein S19-1; K02966 small subunit ribosomal protein S19e (A)	40S ribosomal protein S19-1 OS=Arabidopsis thaliana GN=RPS19A PE=2 SV=1	Ubiquitin-2 like Rad60 SUMO-like	PREDICTED: 40S ribosomal protein S19-1 [Brassica rapa]	-	-	12.1645	11.6475	12.3615	11.5319	12.0618	12.1255	11.8055	11.502	12.1301	12.1087	11.6999	11.9847	12.0424	12.0618	12.1734	11.4814	12.19	11.7523	12.1945	3.87081	20
BnaA02T0020600WE;BnaA03T0029500WE;BnaC02T0016900WE	BnaA02T0020600WE	GO:0005515	26S proteasome non-ATPase regulatory subunit 7 homolog A-like; K03038 26S proteasome regulatory subunit N8 (A)	26S proteasome non-ATPase regulatory subunit 7 homolog A OS=Arabidopsis thaliana GN=RPN8A PE=1 SV=1	JAB1/Mov34/MPN/PAD-1 ubiquitin protease	BnaC02g02190D [Brassica napus]	GSBRNA2T00119697001	-	9.00432	8.21593	9.23742	9.34261	9.14226	9.31747	8.82044	8.72593	8.45849	8.80994	8.15964	9.1673	9.09778	9.08072	8.75958	8.97743	8.78295	8.9197	8.50968	3.99868	20
BnaA02T0021100WE	BnaA02T0021100WE	GO:0008152	tropinone reductase homolog At5g06060-like; K08081 tropinone reductase I [EC:1.1.1.206] (A)	Tropinone reductase homolog At5g06060 OS=Arabidopsis thaliana GN=At5g06060 PE=2 SV=1	short chain dehydrogenase	BnaAnng01590D [Brassica napus]	GSBRNA2T00119705001	-	13.3782	13.9708	13.1468	14.0226	13.3274	13.4079	13.2431	11.8725	12.7813	13.3495	14.562	13.6794	13.464	13.3605	13.8408	13.0236	11.0687	13.2602	13.5055	4.0985	20
BnaA02T0030300WE;BnaA02T0030400WE;BnaA03T0042000WE;BnaA03T0042100WE;BnaA10T0246500WE;BnaA10T0246600WE;BnaC02T0027400WE;BnaC02T0027500WE;BnaC09T0537200WE;BnaC09T0537300WE	BnaA02T0030300WE	GO:0000166	ATP synthase subunit beta-1, mitochondrial-like; K02133 F-type H+-transporting ATPase subunit beta [EC:3.6.3.14] (A)	ATP synthase subunit beta-3, mitochondrial OS=Arabidopsis thaliana GN=At5g08680 PE=2 SV=1	ATP synthase F1 beta subunit	BnaAnng06000D [Brassica napus]	GSBRNA2T00071631001	-	12.6604	12.7092	12.6564	12.8833	12.862	12.8909	12.8262	13.3029	13.1933	12.99	13.0666	12.5596	12.8137	12.5206	12.7694	12.5269	12.4628	12.7871	12.5056	4.09223	20
BnaA02T0032500WE;BnaC02T0029900WE	BnaA02T0032500WE	--	heat shock 70 kDa protein 10, mitochondrial-like; K03283 heat shock 70kDa protein 1/8 (A)	Heat shock 70 kDa protein 10, mitochondrial OS=Arabidopsis thaliana GN=HSP70-10 PE=2 SV=1	Hsp70 protein	PREDICTED: heat shock 70 kDa protein 10, mitochondrial isoform X1 [Brassica rapa]	GSBRNA2T00143573001	AT5G09590	10.2905	10.2152	8.83571	10.4009	10.6518	10.6083	10.7313	11.0173	10.9999	11.07	11.2081	10.8571	10.8149	10.4611	10.2761	10.7317	10.1278	10.7504	9.56974	4.20793	20
BnaA02T0033600WE;BnaC02T0031300WE	BnaA02T0033600WE	--	hypothetical protein; K10355 actin, other eukaryote (A)	Actin-7 OS=Arabidopsis thaliana GN=ACT7 PE=1 SV=1	Actin	PREDICTED: actin-7 [Camelina sativa]	-	-	13.216	12.6601	13.2587	13.1142	13.4469	13.3553	13.3913	13.3878	13.6861	13.3982	13.9465	13.0711	12.9833	13.3054	13.3584	13.3316	12.6119	13.1531	13.1601	4.07547	20
BnaA02T0036100WE;BnaA03T0046300WE;BnaA03T0052200WE;BnaA10T0238400WE;BnaC02T0034200WE;BnaC09T0527000WE	BnaA02T0036100WE	GO:0003735	40S ribosomal protein S6-2-like; K02991 small subunit ribosomal protein S6e (A)	40S ribosomal protein S6-2 OS=Arabidopsis thaliana GN=RPS6B PE=1 SV=3	Ribosomal protein S6e	BnaA02g00470D [Brassica napus]	GSBRNA2T00143523001	AT5G10360	14.694	14.2747	14.7033	14.0422	14.3973	14.2651	14.2479	14.1948	14.1467	14.1721	14.1441	14.399	14.2839	14.3244	14.3934	14.4899	14.6021	14.4576	14.4053	4.25399	20
BnaA02T0036500WE;BnaC02T0034600WE	BnaA02T0036500WE	GO:0019904	14-3-3-like protein GF14 lambda; K06630 14-3-3 protein epsilon (A)	14-3-3-like protein GF14 lambda OS=Arabidopsis thaliana GN=GRF6 PE=1 SV=1	14-3-3 protein	PREDICTED: 14-3-3-like protein GF14 lambda [Brassica rapa]	-	-	12.1009	12.5252	11.359	11.7039	11.96	11.5955	12.0756	12.2932	11.8754	11.0026	11.4707	11.6776	11.6826	11.9146	12.6275	11.2601	11.875	12.1463	9.88143	4.00484	20
BnaA02T0048100WE	BnaA02T0048100WE	GO:0005975	transaldolase-like; K00616 transaldolase [EC:2.2.1.2] (A)	Transaldolase 2 OS=Streptomyces avermitilis (strain ATCC 31267 / DSM 46492 / JCM 5070 / NCIMB 12804 / NRRL 8165 / MA-4680) GN=tal2 PE=3 SV=1	Transaldolase	BnaA02g01610D [Brassica napus]	GSBRNA2T00143385001	AT5G13420	14.4007	13.6044	14.3103	13.9882	14.4229	14.9201	14.7134	14.2793	14.7712	15.1796	14.8395	14.7835	14.4957	14.6048	14.17	14.394	13.7392	14.4876	14.0649	4.68956	20
BnaA02T0048400WE;BnaC02T0049200WE	BnaA02T0048400WE	GO:0015986	ATP synthase subunit O, mitochondrial-like; K02137 F-type H+-transporting ATPase subunit O (A)	ATP synthase subunit O, mitochondrial OS=Arabidopsis thaliana GN=At5g13450 PE=1 SV=2	ATP synthase delta (OSCP) subunit	BnaA02g01640D [Brassica napus]	GSBRNA2T00143381001	AT5G13450	11.8185	11.6973	11.687	10.7757	11.7297	10.7952	11.5614	11.7155	11.9526	11.4172	11.6531	10.942	11.1925	11.8022	11.6803	11.5821	10.4275	11.9912	10.9165	4.28822	20
BnaA02T0048800WE;BnaA03T0072400WE;BnaA10T0217800WE;BnaC02T0049600WE;BnaC03T0005800WE;BnaC09T0498800WE	BnaA02T0048800WE	GO:0005215	ADP,ATP carrier protein 2, mitochondrial-like; K05863 solute carrier family 25 (mitochondrial adenine nucleotide translocator), member 4/5/6/31 (A)	ADP,ATP carrier protein 2, mitochondrial OS=Arabidopsis thaliana GN=AAC2 PE=2 SV=2	Mitochondrial carrier protein	BnaA02g01680D [Brassica napus]	GSBRNA2T00143377001	AT5G13490	13.7069	13.6458	13.8888	14.207	13.9928	14.0941	14.0337	14.3721	14.3372	14.6747	14.7959	14.0851	14.0934	14.039	13.8231	14.1444	13.8461	14.1083	13.6872	3.78273	20
BnaA02T0056200WE;BnaA03T0079100WE;BnaC02T0059200WE;BnaC03T0013100WE	BnaA02T0056200WE	GO:0030001	hypothetical protein; K01609 indole-3-glycerol phosphate synthase [EC:4.1.1.48] (A)	--	--	BnaA02g02350D [Brassica napus]	GSBRNA2T00143298001	AT5G14910	14.0257	13.8836	13.8657	13.5369	13.7748	13.4148	13.1788	12.6227	12.9851	13.0089	12.6583	12.9871	13.1598	13.6739	13.5342	13.6282	12.7676	13.5845	13.219	3.92699	20
BnaA02T0058200WE;BnaA03T0080500WE;BnaA10T0206900WE;BnaC02T0061100WE;BnaC03T0014700WE;BnaC09T0483700WE	BnaA02T0058200WE	GO:0003723	40S ribosomal protein S9-1; K02997 small subunit ribosomal protein S9e (A)	40S ribosomal protein S9-1 OS=Arabidopsis thaliana GN=RPS9B PE=1 SV=1	S4 domain	PREDICTED: 40S ribosomal protein S9-1 [Brassica rapa]	GSBRNA2T00143277001	AT5G15200	14.8206	14.4832	14.9111	14.4293	14.7205	14.5259	14.3284	14.2122	14.3176	14.4938	14.0326	14.5879	14.5198	14.5683	14.5582	14.5557	14.7546	14.569	14.579	4.09462	20
BnaA02T0063300WE;BnaA03T0085800WE;BnaC02T0067300WE;BnaC03T0022300WE	BnaA02T0063300WE	GO:0003989	biotin carboxyl carrier protein of acetyl-CoA carboxylase 1, chloroplastic; K02160 acetyl-CoA carboxylase biotin carboxyl carrier protein (A)	Biotin carboxyl carrier protein of acetyl-CoA carboxylase 1, chloroplastic OS=Arabidopsis thaliana GN=BCCP1 PE=1 SV=2	Biotin-requiring enzyme	PREDICTED: biotin carboxyl carrier protein of acetyl-CoA carboxylase 1, chloroplastic [Brassica rapa]	-	-	12.6256	12.1427	12.6577	10.8898	12.2663	11.8661	11.691	10.6721	11.2473	11.7304	10.7764	12.393	11.8125	12.6037	12.4076	11.8523	11.1703	11.9115	10.5866	4.08679	20
BnaA02T0067400WE	BnaA02T0067400WE	GO:0006807	NIT-T1; nitrilase 2-like; K01501 nitrilase [EC:3.5.5.1] (A)	Nitrilase 2 OS=Arabidopsis thaliana GN=NIT2 PE=1 SV=1	Carbon-nitrogen hydrolase	nitrilase 2-like [Brassica rapa]	-	-	14.0064	12.7733	13.7194	14.2798	14.3122	14.1671	13.5647	12.584	13.6536	13.7222	14.7283	14.3634	14.2568	14.18	13.6437	14.2364	12.2389	14.0667	13.6913	4.19705	20
BnaA02T0067600WE;BnaC02T0071500WE	BnaA02T0067600WE	GO:0005783	--	--	B-cell receptor-associated protein 31-like	BnaC02g07050D [Brassica napus]	-	-	13.5977	13.8696	13.696	13.693	12.8139	12.9748	12.7926	13.1622	16.4412	12.6508	13.6149	13.7665	12.2748	12.5572	11.8163	12.4843	15.6073	12.6389	15.9853	4.49929	20
BnaA02T0071800WE;BnaA02T0071800WE.1	BnaA02T0071800WE	GO:0003871	5-methyltetrahydropteroyltriglutamate--homocysteine methyltransferase 1-like; K00549 5-methyltetrahydropteroyltriglutamate--homocysteine methyltransferase [EC:2.1.1.14] (A)	5-methyltetrahydropteroyltriglutamate--homocysteine methyltransferase 1 OS=Arabidopsis thaliana GN=MS1 PE=1 SV=1	Cobalamin-independent synthase, N-terminal domain	BnaA02g03770D [Brassica napus]	GSBRNA2T00143127001	AT5G17920	12.1267	11.8042	12.1237	12.2711	12.3049	12.1948	12.1005	12.1456	12.5396	12.6578	12.4443	12.1908	12.2252	12.0178	12.172	12.2189	11.6052	12.0431	12.1329	4.01663	20
BnaA02T0072100WE;BnaC02T0077900WE	BnaA02T0072100WE	GO:0008152	anthranilate phosphoribosyltransferase, chloroplastic-like; K00766 anthranilate phosphoribosyltransferase [EC:2.4.2.18] (A)	Anthranilate phosphoribosyltransferase, chloroplastic OS=Arabidopsis thaliana GN=PAT1 PE=2 SV=1	Glycosyl transferase family, helical bundle domain	BnaA02g03850D [Brassica napus]	GSBRNA2T00143117001	AT5G17990	8.31981	8.51474	8.79075	7.88923	8.62117	8.61558	8.53357	8.53324	8.56423	7.70781	8.75594	8.83099	7.93022	8.34935	8.13983	8.09996	8.64134	8.42132	8.50914	4.53678	20
BnaA02T0105500WE;BnaA03T0117100WE;BnaA03T0194400WE;BnaA03T0242100WE;BnaA04T0175000WE;BnaA04T0229500WE;BnaA05T0066900WE;BnaA06T0043000WE;BnaA06T0044200WE;BnaA07T0157100WE;BnaA08T0281000WE;BnaA09T0467200WE;BnaA09T0635400WE;BnaC02T0118800WE;BnaC03T0057200WE;BnaC03T0149100WE;BnaC03T0209200WE;BnaC03T0523000WE;BnaC04T0092200WE;BnaC04T0187600WE;BnaC04T0475700WE;BnaC05T0055100WE;BnaC05T0056800WE;BnaC06T0…	BnaA02T0105500WE	GO:0000786	hypothetical protein; K11254 histone H4 (A)	Histone H4 OS=Glycine max PE=3 SV=1	Core histone H2A/H2B/H3/H4	hypothetical protein ZEAMMB73_313798 [Zea mays]	-	-	15.5229	15.5212	15.7733	15.6439	15.6301	15.8881	15.3692	16.0905	15.8148	15.7038	15.8148	15.6217	15.6238	15.4274	15.73	15.3306	15.7363	15.5368	15.7065	4.07013	20
BnaA02T0107800WE;BnaC02T0122000WE	BnaA02T0107800WE	GO:0003824	UDP-glucuronic acid decarboxylase 3-like; K08678 UDP-glucuronate decarboxylase [EC:4.1.1.35] (A)	UDP-glucuronic acid decarboxylase 3 OS=Arabidopsis thaliana GN=UXS3 PE=1 SV=1	NAD dependent epimerase/dehydratase family	PREDICTED: UDP-glucuronic acid decarboxylase 3-like [Brassica rapa]	-	-	12.1402	11.8406	11.83	11.8639	12.0631	11.9901	11.8572	11.7453	12.0657	11.93	11.7408	12.1169	12.2194	12.1041	12.1497	12.141	11.8952	12.0293	12.2406	4.14358	20
BnaA02T0125400WE;BnaA02T0125900WE	BnaA02T0125400WE	GO:0005524	heat shock protein 90-2-like; K04079 molecular chaperone HtpG (A)	Heat shock protein 90-4 OS=Arabidopsis thaliana GN=HSP90-4 PE=2 SV=1	Histidine kinase-, DNA gyrase B-, and HSP90-like ATPase	PREDICTED: heat shock protein 90-2-like [Brassica rapa]	GSBRNA2T00122666001	-	13.2321	12.2123	13.3709	12.7938	13.308	13.2078	12.9258	10.9423	12.3071	12.1998	11.2192	13.3516	13.3363	13.1912	12.9134	13.3148	12.8074	13.2076	13.0265	4.07727	20
BnaA02T0126800WE	BnaA02T0126800WE	--	myb-like protein X; K17046 protein DEK (A)	Midasin OS=Giardia intestinalis GN=MDN1 PE=3 SV=1	DEK C terminal domain	PREDICTED: myb-like protein X isoform X1 [Brassica rapa]	GSBRNA2T00012980001	AT5G55660	10.2628	14.3863	11.2354	10.8564	10.7992	10.5931	10.2111	13.8796	12.8615	9.78268	12.6403	10.4575	10.5191	12.7101	13.2723	10.1727	13.5606	10.9599	14.1856	4.03916	20
BnaA02T0132900WE	BnaA02T0132900WE	GO:0010181	minor allergen Alt a 7-like; K03809 NAD(P)H dehydrogenase (quinone) [EC:1.6.5.2] (A)	NAD(P)H dehydrogenase (quinone) FQR1 OS=Arabidopsis thaliana GN=FQR1 PE=1 SV=1	NADPH-dependent FMN reductase	PREDICTED: minor allergen Alt a 7-like [Brassica rapa]	GSBRNA2T00041411001	AT5G54500	9.03316	9.44569	9.31037	9.33414	8.85742	8.86205	8.80226	10.1956	9.91376	8.98542	9.81164	8.29422	8.68309	9.54408	9.17578	9.24912	9.37892	8.8252	8.62009	4.56598	20
BnaA02T0152000WE;BnaA03T0158300WE;BnaC02T0187600WE;BnaC03T0105800WE	BnaA02T0152000WE	GO:0003824	pyruvate dehydrogenase E1 component subunit beta-1, mitochondrial-like; K00162 pyruvate dehydrogenase E1 component beta subunit [EC:1.2.4.1] (A)	Pyruvate dehydrogenase E1 component subunit beta-1, mitochondrial OS=Arabidopsis thaliana GN=PDH2 PE=1 SV=2	Transketolase, C-terminal domain	BnaA02g11520D [Brassica napus]	GSBRNA2T00090876001	AT5G50850	10.6436	10.6256	10.9225	10.7393	10.8965	11.1858	11.1522	11.0113	10.8786	11.3749	11.2674	11.1465	10.899	11.1587	10.991	11.0042	10.5292	10.8109	10.7331	4.13762	20
BnaA02T0154500WE	BnaA02T0154500WE	GO:0008168	methionine S-methyltransferase; K08247 methionine S-methyltransferase [EC:2.1.1.12] (A)	Methionine S-methyltransferase OS=Arabidopsis thaliana GN=MMT1 PE=1 SV=1	Methyltransferase domain	PREDICTED: methionine S-methyltransferase [Brassica rapa]	-	-	10.3851	10.6238	10.5412	10.8642	10.7948	10.7228	11.054	11.2357	10.9778	10.9771	11.3452	10.8507	10.9074	10.6225	10.5729	10.871	10.5645	10.7563	10.6786	4.13641	20
BnaA02T0159100WE	BnaA02T0159100WE	GO:0016491	peroxiredoxin-2D; K03386 peroxiredoxin (alkyl hydroperoxide reductase subunit C) [EC:1.11.1.15] (A)	Peroxiredoxin-2B OS=Arabidopsis thaliana GN=PRXIIB PE=1 SV=1	Redoxin	peroxiredoxin-2B [Brassica rapa]	GSBRNA2T00090984001	-	13.1044	13.5511	13.2282	13.651	13.4788	13.4151	12.8633	13.4183	13.7857	13.146	13.8645	13.6105	13.555	12.9501	13.7283	13.3797	13.2351	13.2601	13.4861	3.29134	20
BnaA02T0174300WE	BnaA02T0174300WE	GO:0004553	alpha-xylosidase 1; K15925 alpha-D-xyloside xylohydrolase [EC:3.2.1.177] (A)	Alpha-xylosidase 1 OS=Arabidopsis thaliana GN=XYL1 PE=1 SV=1	Glycosyl hydrolases family 31	PREDICTED: alpha-xylosidase 1 [Brassica rapa]	GSBRNA2T00081032001	AT1G68560	10.9266	11.061	11.5346	10.6729	10.9854	11.4176	10.0704	10.867	11.0558	10.8993	11.3842	11.378	11.1183	11.214	10.8591	10.8014	10.8112	11.3246	11.0543	3.86914	20
BnaA02T0181500WE;BnaA07T0265700WE;BnaA07T0304700WE;BnaC02T0231400WE;BnaC06T0328900WE;BnaC06T0382300WE	BnaA02T0181500WE	GO:0003735	60S ribosomal protein L34-2-like; K02915 large subunit ribosomal protein L34e (A)	60S ribosomal protein L34-2 OS=Arabidopsis thaliana GN=RPL34B PE=3 SV=1	Ribosomal protein L34e	PREDICTED: 60S ribosomal protein L34-2-like [Brassica rapa]	GSBRNA2T00079505001	AT1G69620	17.2879	16.9663	17.3887	16.8423	17.2584	17.1831	16.9737	16.7015	16.922	17.0826	16.72	17.1272	17.1398	17.2158	17.2646	17.1704	17.1997	17.2129	17.2892	4.4587	20
BnaA02T0185700WE;BnaC02T0238500WE	BnaA02T0185700WE	GO:0004089	beta carbonic anhydrase 4; K01673 carbonic anhydrase [EC:4.2.1.1] (A)	Beta carbonic anhydrase 4 OS=Arabidopsis thaliana GN=BCA4 PE=1 SV=1	Carbonic anhydrase	PREDICTED: beta carbonic anhydrase 4 isoform X2 [Brassica rapa]	GSBRNA2T00116581001	AT1G70410	9.37967	9.39521	9.11179	9.26583	9.36844	9.45937	9.62422	9.65231	9.16853	9.0293	9.32744	9.16519	9.15372	9.43257	9.38169	9.23434	9.61919	9.19842	9.34576	3.79097	20
BnaA02T0194600WE;BnaC02T0250400WE	BnaA02T0194600WE	GO:0004252	--	Subtilisin-like protease SBT3.3 OS=Arabidopsis thaliana GN=SBT3.3 PE=2 SV=1	Peptidase inhibitor I9	PREDICTED: subtilisin-like protease SBT5.3 [Brassica rapa]	GSBRNA2T00116455001	AT1G71950	12.7279	14.5662	13.7491	13.4846	13.6934	12.6964	12.1417	13.6638	13.7706	12.5267	12.5926	12.8314	13.091	13.8183	13.8374	13.8715	14.6758	13.8968	14.2161	4.49989	20
BnaA02T0196100WE	BnaA02T0196100WE	GO:0006810	patellin-3-like; K19996 phosphatidylinositol transfer protein SFH5 (A)	Patellin-1 OS=Arabidopsis thaliana GN=PATL1 PE=1 SV=2	CRAL/TRIO, N-terminal domain	BnaA02g15820D [Brassica napus]	GSBRNA2T00116439001	AT1G72150	15.468	15.7954	15.5439	13.4488	14.0696	13.7935	15.9605	16.7883	16.4382	16.4202	17.3519	14.7492	14.2421	16.1338	16.0944	15.8821	15.2438	15.5394	15.8274	4.52256	20
BnaA02T0196200WE	BnaA02T0196200WE	GO:0005215	patellin-5-like; K19996 phosphatidylinositol transfer protein SFH5 (A)	Patellin-3 OS=Arabidopsis thaliana GN=PATL3 PE=1 SV=2	CRAL/TRIO, N-terminal domain	PREDICTED: patellin-3-like [Brassica rapa]	GSBRNA2T00116437001	AT1G72160	11.3491	10.9483	11.3376	12.1189	11.8739	12.3491	12.1154	13.0704	13.2382	12.0759	12.7351	11.5157	11.8567	12.3734	12.3214	12.1238	13.079	11.1578	12.0285	4.09607	20
BnaA02T0197800WE;BnaA04T0152000WE;BnaA07T0255000WE;BnaA07T0327000WE;BnaC02T0255200WE;BnaC04T0446200WE;BnaC06T0312800WE;BnaC06T0408000WE	BnaA02T0197800WE	GO:0003735	40S ribosomal protein SA-like; K02998 small subunit ribosomal protein SAe (A)	40S ribosomal protein SA OS=Brassica napus GN=LRP PE=2 SV=1	Ribosomal protein S2	PREDICTED: 40S ribosomal protein SA-like [Brassica rapa]	GSBRNA2T00116417001	AT1G72370	13.2053	13.046	13.302	12.7528	12.9627	12.7495	12.7027	12.7858	13.0358	12.8692	12.8367	12.8872	12.952	12.9242	13.3548	12.921	13.4199	12.9539	13.074	4.0617	20
BnaA02T0207800WE;BnaA07T0340500WE;BnaC02T0271500WE;BnaC02T0271500WE.1;BnaC06T0424100WE	BnaA02T0207800WE	GO:0003676	glycine-rich RNA-binding protein 5, mitochondrial-like; K12741 heterogeneous nuclear ribonucleoprotein A1/A3 (A)	Glycine-rich RNA-binding protein 5, mitochondrial OS=Arabidopsis thaliana GN=RBG5 PE=2 SV=1	RNA recognition motif. (a.k.a. RRM, RBD, or RNP domain)	PREDICTED: glycine-rich RNA-binding protein 5, mitochondrial-like [Camelina sativa]	GSBRNA2T00092357001	-	11.6537	12.3852	11.7004	11.6332	12.5625	12.206	12.019	12.4381	12.94	12.5977	12.6824	12.4687	12.1615	12.5642	12.7481	12.0759	11.1274	10.9927	12.5624	3.81283	20
BnaA02T0208100WE;BnaA07T0248500WE;BnaC02T0271800WE;BnaC06T0300900WE	BnaA02T0208100WE	GO:0003735	60S ribosomal protein L35a-1; K02917 large subunit ribosomal protein L35Ae (A)	60S ribosomal protein L35a-1 OS=Arabidopsis thaliana GN=RPL35AA PE=3 SV=1	Ribosomal protein L35Ae	BnaA02g16870D [Brassica napus]	-	-	13.2998	12.1284	13.3456	11.9442	12.9277	12.6712	12.8886	12.1909	12.8882	13.2702	12.8789	12.7938	12.8815	12.9905	12.8915	12.8011	12.1376	12.8838	12.66	4.21428	20
BnaA02T0215400WE;BnaA02T0357700WE;BnaA02T0404400WE;BnaA03T0052400WE;BnaA07T0241700WE;BnaA09T0082200WE;BnaA09T0175800WE;BnaC02T0280200WE;BnaC02T0466400WE;BnaC06T0292500WE;BnaC07T0054400WE;BnaC07T0178700WE;BnaC08T0141700WE;BnaC09T0526700WE;Bnascaffold1716T0009100WE;Bnascaffold286T0008600WE	BnaA02T0215400WE	GO:0000786	hypothetical protein; K11253 histone H3 (A)	Histone H3.3 OS=Vitis vinifera PE=2 SV=3	Core histone H2A/H2B/H3/H4	hypothetical protein CARUB_v10002094mg, partial [Capsella rubella]	-	-	18.4986	15.322	18.7521	18.1636	18.5831	18.6171	18.0922	15.5478	16.8334	18.5244	16.9692	18.4888	18.3837	18.2165	16.4185	18.2117	14.9645	18.0272	17.0604	4.26641	20
BnaA02T0219000WE;BnaC02T0286500WE	BnaA02T0219000WE	GO:0006950	--	Dehydrin ERD14 OS=Arabidopsis thaliana GN=ERD14 PE=1 SV=1	Dehydrin	PREDICTED: dehydrin ERD14-like [Brassica rapa]	-	-	13.6522	16.193	13.4965	14.8739	13.6994	14.6294	13.2945	16.7863	16.906	14.2858	16.5952	14.8045	14.3475	14.1371	16.3425	14.4024	15.5112	13.9225	15.9836	4.11491	20
BnaA02T0222700WE	BnaA02T0222700WE	GO:0010181	12-oxophytodienoate reductase 1; K05894 12-oxophytodienoic acid reductase [EC:1.3.1.42] (A)	12-oxophytodienoate reductase 1 OS=Arabidopsis thaliana GN=OPR1 PE=1 SV=2	NADH:flavin oxidoreductase / NADH oxidase family	PREDICTED: 12-oxophytodienoate reductase 1 [Brassica rapa]	GSBRNA2T00082938001	AT1G76680	8.99404	8.74518	9.93845	7.57875	10.2102	10.8017	9.8188	11.0079	10.5346	11.9462	10.878	9.99794	7.4467	6.96667	7.78327	8.63907	10.7217	9.35719	8.72542	3.77384	20
BnaA02T0223600WE;BnaA07T0236100WE;BnaC02T0290100WE;BnaC06T0288800WE	BnaA02T0223600WE	--	U6 snRNA-associated Sm-like protein LSm3; K12622 U6 snRNA-associated Sm-like protein LSm3 (A)	Sm-like protein LSM3B OS=Arabidopsis thaliana GN=LSM3B PE=1 SV=1	LSM domain	PREDICTED: U6 snRNA-associated Sm-like protein LSm3 [Brassica rapa]	GSBRNA2T00082952001	AT1G76860	15.2269	15.386	15.3411	14.2779	15.7214	14.3385	15.8536	15.4738	14.9077	13.829	14.1524	15.8569	15.2188	15.3706	15.0563	15.9139	15.4387	15.0443	13.5681	4.13031	20
BnaA02T0233800WE;BnaA02T0233800WE.1;BnaC02T0303400WE	BnaA02T0233800WE	GO:0005524	V-type proton ATPase catalytic subunit A-like; K02145 V-type H+-transporting ATPase subunit A [EC:3.6.3.14] (A)	V-type proton ATPase catalytic subunit A OS=Arabidopsis thaliana GN=VHA-A PE=1 SV=1	ATP synthase alpha/beta family, beta-barrel domain	PREDICTED: V-type proton ATPase catalytic subunit A-like [Brassica rapa]	-	-	11.6898	11.5532	11.711	11.7412	11.8249	11.8946	11.9682	11.6488	12.0148	12.0123	12.0413	11.9073	11.9267	11.9719	11.8919	12.0605	11.5259	12.0167	11.7025	4.00467	20
BnaA02T0246400WE;BnaC02T0348400WE	BnaA02T0246400WE	GO:0004602	probable phospholipid hydroperoxide glutathione peroxidase 6, mitochondrial; K00432 glutathione peroxidase [EC:1.11.1.9] (A)	Probable phospholipid hydroperoxide glutathione peroxidase 6, mitochondrial OS=Arabidopsis thaliana GN=GPX6 PE=2 SV=2	Glutathione peroxidase	BnaA02g21680D [Brassica napus]	GSBRNA2T00029360001	AT4G11600	13.1867	13.5078	13.1318	12.6442	13.2797	12.8087	13.1044	13.5509	13.5908	13.0009	13.6637	12.6068	12.6808	13.0384	13.304	13.0057	12.7704	13.3219	12.7637	4.17705	20
BnaA02T0256700WE	BnaA02T0256700WE	GO:0005515	GST1; glutathione S-transferase; K00799 glutathione S-transferase [EC:2.5.1.18] (A)	Glutathione S-transferase F3 OS=Arabidopsis thaliana GN=GSTF3 PE=2 SV=1	Glutathione S-transferase, C-terminal domain	PREDICTED: glutathione S-transferase F3-like [Brassica rapa]	GSBRNA2T00104311001	-	10.6712	11.8974	12.7307	9.8211	9.83005	9.81985	14.2293	9.99613	9.72091	13.5159	13.0529	12.4862	12.2632	12.9769	10.4431	11.5476	12.7335	9.75283	10.3823	4.48843	20
BnaA02T0274900WE;BnaA09T0175000WE;BnaC07T0249700WE;BnaC07T0249700WE.1;BnaC09T0218900WE;Bnascaffold1124T0000300WE	BnaA02T0274900WE	GO:0003735	60S ribosomal protein L3-1-like; K02925 large subunit ribosomal protein L3e (A)	60S ribosomal protein L3-1 OS=Arabidopsis thaliana GN=ARP1 PE=2 SV=5	Ribosomal protein L3	PREDICTED: 60S ribosomal protein L3-1 [Brassica rapa]	-	-	13.4193	13.2058	13.5676	13.3362	13.3316	13.2207	13.0727	13.1616	12.8186	13.4713	12.6809	13.2295	13.2231	13.2725	12.9152	13.276	13.6264	13.3162	13.1047	4.16093	20
BnaA02T0301800WE;BnaC02T0397500WE	BnaA02T0301800WE	GO:0015986	ATP synthase subunit delta', mitochondrial-like; K02134 F-type H+-transporting ATPase subunit delta (A)	ATP synthase subunit delta', mitochondrial OS=Arabidopsis thaliana GN=At5g47030 PE=1 SV=1	ATP synthase, Delta/Epsilon chain, beta-sandwich domain	PREDICTED: ATP synthase subunit delta', mitochondrial-like [Brassica rapa]	GSBRNA2T00063442001	AT5G47030	12.0558	9.27047	11.839	11.7883	11.9513	11.1804	11.3783	8.19434	11.1336	11.4072	11.0207	11.2356	11.0423	11.6142	9.87275	11.5545	9.45161	11.8084	9.36056	4.03694	20
BnaA02T0304300WE	BnaA02T0304300WE	--	suppressor protein STM1; K13199 plasminogen activator inhibitor 1 RNA-binding protein (A)	--	Stm1	BnaA02g25100D [Brassica napus]	GSBRNA2T00041680001	AT5G47210	11.869	11.4654	12.3437	12.0573	11.5552	11.8807	11.843	11.5353	11.4255	12.1217	10.919	12.0588	11.724	11.1457	11.6416	11.837	11.7429	11.8394	12.0571	4.36441	20
BnaA02T0310600WE;BnaC02T0406200WE	BnaA02T0310600WE	GO:0004332	probable fructose-bisphosphate aldolase 3, chloroplastic; K01623 fructose-bisphosphate aldolase, class I [EC:4.1.2.13] (A)	Probable fructose-bisphosphate aldolase 3, chloroplastic OS=Arabidopsis thaliana GN=FBA3 PE=1 SV=1	Fructose-bisphosphate aldolase class-I	PREDICTED: probable fructose-bisphosphate aldolase 3, chloroplastic [Brassica rapa]	GSBRNA2T00069603001	AT2G01140	11.2362	10.1488	11.452	11.255	11.7142	11.5325	11.1286	10.834	10.7717	11.5222	9.57119	11.2889	11.4117	11.353	10.6862	11.0805	9.71247	11.1569	10.4824	3.89104	20
BnaA02T0344200WE;BnaA06T0411800WE;BnaA06T0411900WE;BnaC02T0450500WE;BnaC07T0303100WE	BnaA02T0344200WE	GO:0003735	50S ribosomal protein L12-1, chloroplastic; K02935 large subunit ribosomal protein L7/L12 (A)	50S ribosomal protein L12-1, chloroplastic OS=Arabidopsis thaliana GN=RPL12A PE=2 SV=1	Ribosomal protein L7/L12 C-terminal domain	PREDICTED: 50S ribosomal protein L12-1, chloroplastic [Brassica rapa]	-	-	15.2622	15.3947	15.0981	14.3222	14.8207	14.3909	14.5215	14.0677	14.4204	13.8201	13.9186	14.003	13.9405	15.0529	15.1359	14.8149	14.3996	15.0216	14.357	3.97555	20
BnaA02T0364000WE;BnaA09T0044400WE;BnaC09T0043300WE	BnaA02T0364000WE	GO:0003824	ATP-citrate synthase beta chain protein 2-like; K01648 ATP citrate (pro-S)-lyase [EC:2.3.3.8] (A)	ATP-citrate synthase beta chain protein 2 OS=Arabidopsis thaliana GN=ACLB-2 PE=1 SV=1	CoA binding domain	PREDICTED: ATP-citrate synthase beta chain protein 2-like [Brassica rapa]	GSBRNA2T00055412001	AT5G49460	10.9631	10.8526	10.7691	10.677	10.9147	10.6679	10.4272	10.1688	10.8179	10.5573	10.4393	10.817	10.71	10.7871	10.8914	10.8355	11.125	10.5259	10.9538	3.95692	20
BnaA02T0365700WE;BnaC02T0476500WE	BnaA02T0365700WE	GO:0005515	pre-mRNA-splicing factor SYF1; K12867 pre-mRNA-splicing factor SYF1 (A)	Pre-mRNA-splicing factor SYF1 OS=Rattus norvegicus GN=Xab2 PE=2 SV=1	--	PREDICTED: pre-mRNA-splicing factor SYF1 [Brassica rapa]	GSBRNA2T00055388001	AT5G28740	10.0557	10.8143	10.6706	10.9986	9.89011	9.94827	10.3575	11.8545	10.592	9.23215	10.5345	10.3583	10.8091	9.99786	9.83609	9.69097	10.0193	9.49205	10.7042	4.35495	20
BnaA02T0367000WE;BnaC02T0477900WE	BnaA02T0367000WE	GO:0003735	bifunctional L-3-cyanoalanine synthase/cysteine synthase D2; K01738 cysteine synthase A [EC:2.5.1.47] (A)	Bifunctional L-3-cyanoalanine synthase/cysteine synthase D2 OS=Arabidopsis thaliana GN=CYSD2 PE=1 SV=1	Ribosomal protein S24e	PREDICTED: bifunctional L-3-cyanoalanine synthase/cysteine synthase D2 [Brassica rapa]	GSBRNA2T00007174001	AT5G28020	12.8986	12.7876	12.8691	12.4829	12.576	12.4903	12.1807	12.4504	12.6277	12.524	12.3187	12.6493	12.5907	12.6008	12.9759	12.375	13.0848	12.4429	12.9449	4.42986	20
BnaA02T0368600WE;Bnascaffold2335T0000500WE	BnaA02T0368600WE	GO:0000166	serine--tRNA ligase; K01875 seryl-tRNA synthetase [EC:6.1.1.11] (A)	Serine--tRNA ligase, cytoplasmic OS=Arabidopsis thaliana GN=At5g27470 PE=2 SV=1	Seryl-tRNA synthetase N-terminal domain	BnaA02g31180D [Brassica napus]	GSBRNA2T00120520001	AT5G27470	11.5481	11.3542	11.8352	11.374	11.7079	11.5529	11.521	11.196	11.2877	11.7696	11.2375	11.4347	11.5123	11.7038	11.3584	11.516	10.6647	11.6209	11.5437	3.76354	20
BnaA02T0373100WE;BnaA04T0219200WE	BnaA02T0373100WE	GO:0003924	elongation factor 2-like; K03234 elongation factor 2 (A)	Elongation factor 2 OS=Beta vulgaris PE=2 SV=1	Protein kinase domain	PREDICTED: elongation factor 2-like isoform X1 [Brassica rapa]	GSBRNA2T00120475001	AT1G56070	12.3409	11.4869	12.5109	12.0314	12.3046	12.2145	12.2493	11.3659	11.933	12.6354	12.0213	12.3923	12.3733	12.3631	11.8997	12.4456	11.7573	12.1743	12.0426	3.99573	20
BnaA03T0002400WE;BnaA03T0020200WE	BnaA03T0002400WE	GO:0016491	probable monodehydroascorbate reductase, cytoplasmic isoform 4; K08232 monodehydroascorbate reductase (NADH) [EC:1.6.5.4] (A)	Probable monodehydroascorbate reductase, cytoplasmic isoform 4 OS=Arabidopsis thaliana GN=At5g03630 PE=2 SV=1	Pyridine nucleotide-disulphide oxidoreductase	BnaC03g01350D [Brassica napus]	GSBRNA2T00134279001	AT5G03630	8.49609	8.46533	8.55992	9.52833	9.39308	9.30103	9.0427	10.958	11.0106	11.2274	11.852	9.72917	9.81704	9.28183	9.01064	9.63302	8.80688	8.48237	9.18019	3.73895	20
BnaA03T0003300WE;Bnascaffold314T0000100WE	BnaA03T0003300WE	--	--	ACT domain-containing protein ACR12 OS=Arabidopsis thaliana GN=ACR12 PE=2 SV=1	--	PREDICTED: unknown protein DS12 from 2D-PAGE of leaf, chloroplastic [Brassica rapa]	GSBRNA2T00134325001	AT5G04740	12.2734	13.0847	12.4513	12.6442	12.6462	12.6349	12.5532	13.3987	13.3203	13.2067	13.5934	12.7858	13.0696	12.4579	11.8769	12.6543	12.5839	12.4802	12.7062	3.91734	20
BnaA03T0004300WE;BnaA03T0004400WE;Bnascaffold2620T0000300WE	BnaA03T0004300WE	GO:0003735	40S ribosomal protein S17-2-like; K02962 small subunit ribosomal protein S17e (A)	40S ribosomal protein S17-2 OS=Arabidopsis thaliana GN=RPS17B PE=2 SV=3	Ribosomal S17	PREDICTED: 40S ribosomal protein S17-2-like [Brassica rapa]	GSBRNA2T00049351001	AT5G04800	11.7298	11.9206	11.9978	11.3986	11.742	11.5736	11.095	11.5692	11.8859	11.8359	11.4521	11.596	11.6447	11.6023	12.1244	11.4517	12.0528	11.3686	11.9586	4.28231	20
BnaA03T0008100WE;Bnascaffold1408T0000100WE;Bnascaffold2689T0000100WE	BnaA03T0008100WE	GO:0003676	staphylococcal nuclease domain-containing protein 1-like; K15979 staphylococcal nuclease domain-containing protein 1 (A)	Staphylococcal nuclease domain-containing protein 1 OS=Rattus norvegicus GN=Snd1 PE=2 SV=1	Tudor domain	PREDICTED: staphylococcal nuclease domain-containing protein 1-like [Brassica rapa]	GSBRNA2T00129637001	AT5G07350	11.1707	11.1282	11.3745	11.2372	11.1846	11.2608	10.7779	10.9364	11.348	11.4604	10.971	11.3858	11.3376	11.0344	11.1194	11.3121	11.1428	10.9642	11.2177	3.87031	20
BnaA03T0011500WE	BnaA03T0011500WE	GO:0006826	Fer1; ferritin-1, chloroplastic; K00522 ferritin heavy chain [EC:1.16.3.2] (A)	Ferritin-1, chloroplastic OS=Brassica napus GN=LSC30 PE=2 SV=1	Ferritin-like domain	PREDICTED: ferritin-1, chloroplastic [Brassica rapa]	GSBRNA2T00049208001	AT5G01600	11.0881	11.5825	11.2378	9.81405	9.38021	9.97621	10.274	12.1775	12.4204	12.2158	12.7031	12.0279	11.7884	12.0773	11.2383	11.7055	10.4657	11.2572	10.6182	4.29951	20
BnaA03T0017600WE;Bnascaffold2730T0007900WE	BnaA03T0017600WE	GO:0003735	60S ribosomal protein L4-1-like; K02930 large subunit ribosomal protein L4e (A)	60S ribosomal protein L4-1 OS=Arabidopsis thaliana GN=RPL4A PE=2 SV=1	60S ribosomal protein L4 C-terminal domain	PREDICTED: 60S ribosomal protein L4-1-like [Brassica rapa]	GSBRNA2T00049252001	AT5G02870	12.5537	12.0962	12.7502	12.4778	12.5214	12.537	12.1274	11.8931	12.5965	12.5405	12.1663	12.6051	12.4227	12.4804	12.5017	12.4419	12.4298	12.38	12.336	4.25673	20
BnaA03T0034100WE;BnaA10T0136200WE;BnaA10T0254200WE;BnaC02T0021000WE;BnaC09T0391800WE;BnaC09T0546200WE;Bnascaffold1072T0000100WE	BnaA03T0034100WE	GO:0003723	40S ribosomal protein S4-1-like; K02987 small subunit ribosomal protein S4e (A)	40S ribosomal protein S4-1 OS=Arabidopsis thaliana GN=RPS4A PE=2 SV=1	S4 domain	PREDICTED: 40S ribosomal protein S4-1-like [Brassica rapa]	GSBRNA2T00025283001	AT5G07090	14.3316	14.1723	14.4746	14.2389	14.1706	14.247	14.0863	14.0171	14.217	14.1651	13.9893	14.1238	14.1302	14.1019	14.4673	14.1862	14.4859	14.3559	14.3948	4.07163	20
BnaA03T0043300WE	BnaA03T0043300WE	--	heat shock 70 kDa protein 10, mitochondrial-like; K03283 heat shock 70kDa protein 1/8 (A)	Heat shock 70 kDa protein 10, mitochondrial OS=Arabidopsis thaliana GN=HSP70-10 PE=2 SV=1	Hsp70 protein	hypothetical protein SOVF_024700 [Spinacia oleracea]	GSBRNA2T00019733001	AT5G09590	11.5777	12.7532	10.317	10.846	11.4011	10.9825	11.0429	12.7995	12.0181	11.0891	11.9293	11.2722	11.2036	11.4953	10.608	11.0042	10.908	10.818	11.1077	4.11893	20
BnaA03T0084600WE;BnaC03T0021000WE	BnaA03T0084600WE	GO:0005524	T-complex protein 1 subunit zeta-like; K09498 T-complex protein 1 subunit zeta (A)	T-complex protein 1 subunit zeta 1 OS=Arabidopsis thaliana GN=CCT6A PE=1 SV=1	TCP-1/cpn60 chaperonin family	PREDICTED: T-complex protein 1 subunit zeta-like [Brassica rapa]	GSBRNA2T00130095001	AT5G16070	11.0967	10.8973	11.6405	11.0397	10.998	10.6665	10.5314	10.5841	11.2463	11.1168	10.4174	11.2682	11.3204	11.1471	11.2506	11.25	11.3649	10.5542	10.9847	3.98896	20
BnaA03T0088600WE;BnaC03T0025500WE	BnaA03T0088600WE	GO:0005622	hypothetical protein; K12182 hepatocyte growth factor-regulated tyrosine kinase substrate (A)	TOM1-like protein 2 OS=Mus musculus GN=Tom1l2 PE=2 SV=1	GAT domain	BnaA03g06290D [Brassica napus]	GSBRNA2T00130145001	AT5G16880	11.4463	11.3114	11.6581	10.4168	11.4627	10.9139	12.2714	11.1863	11.746	10.9034	10.7097	10.8428	11.0217	11.9632	11.5909	11.3885	10.3513	10.9738	10.296	4.09415	20
BnaA03T0089900WE	BnaA03T0089900WE	GO:0008152	UTP--glucose-1-phosphate uridylyltransferase 1; K00963 UTP--glucose-1-phosphate uridylyltransferase [EC:2.7.7.9] (A)	UTP--glucose-1-phosphate uridylyltransferase 1 OS=Arabidopsis thaliana GN=At5g17310 PE=2 SV=1	UTP--glucose-1-phosphate uridylyltransferase	PREDICTED: UTP--glucose-1-phosphate uridylyltransferase 1 [Brassica rapa]	GSBRNA2T00130169001	AT5G17310	12.2562	12.4351	12.125	12.8643	12.6826	12.7136	13.089	12.1647	12.0154	12.2983	12.3055	12.587	12.2786	12.1532	12.3597	12.5964	12.2834	12.1837	12.6495	3.99392	20
BnaA03T0099800WE	BnaA03T0099800WE	GO:0003924	tubulin alpha chain-like; K07374 tubulin alpha (A)	Tubulin alpha-5 chain OS=Arabidopsis thaliana GN=TUBA5 PE=1 SV=2	Tubulin/FtsZ family, GTPase domain	PREDICTED: tubulin alpha chain-like [Oryzias latipes]	GSBRNA2T00148964001	AT5G19770	13.3589	13.5533	13.2235	13.2679	13.6484	13.6918	13.8016	14.0649	14.1391	14.0583	13.9073	13.0185	13.1343	13.4333	13.8832	13.3077	13.4021	13.5949	13.2982	4.4392	20
BnaA03T0101000WE;BnaC03T0040200WE	BnaA03T0101000WE	GO:0000166	26S protease regulatory subunit 8 homolog A-like; K03066 26S proteasome regulatory subunit T6 (A)	26S protease regulatory subunit 8 homolog A OS=Arabidopsis thaliana GN=RPT6A PE=1 SV=1	ATPase family associated with various cellular activities (AAA)	BnaA03g07840D [Brassica napus]	GSBRNA2T00148946001	AT5G19990	12.1457	11.9227	12.317	12.2058	12.3267	12.7403	12.0417	11.9276	12.2901	12.5552	12.2824	12.2641	12.3804	12.2254	12.1797	12.6569	12.3504	12.1091	11.959	3.96876	20
BnaA03T0105500WE;BnaC03T0044600WE	BnaA03T0105500WE	GO:0005985	sucrose synthase 1-like; K00695 sucrose synthase [EC:2.4.1.13] (A)	Sucrose synthase 1 OS=Arabidopsis thaliana GN=SUS1 PE=1 SV=3	Glycosyl transferases group 1	PREDICTED: sucrose synthase 1 [Brassica rapa]	GSBRNA2T00148916001	AT5G20830	10.5387	10.3255	10.4776	10.0605	9.97365	10.1684	10.7509	9.81995	10.6907	10.4873	9.46587	11.165	10.8722	10.9535	10.82	11.2689	10.8942	10.8042	10.5286	4.47743	20
BnaA03T0111300WE	BnaA03T0111300WE	GO:0000786	histone H2B.10-like; K11252 histone H2B (A)	Histone H2B OS=Nicotiana tabacum GN=HIS2B PE=2 SV=3	Core histone H2A/H2B/H3/H4	PREDICTED: histone H2B.10-like [Brassica rapa]	GSBRNA2T00148837001	AT5G22880	13.0733	12.7572	13.7285	13.8271	13.5527	14.1948	13.2443	13.1724	14.7391	13.5757	13.1788	12.4556	13.4361	13.3721	13.1315	13.1286	12.8878	13.456	12.6039	4.48972	20
BnaA03T0113600WE;BnaA03T0113600WE.1;BnaA05T0124500WE;BnaA08T0280600WE;BnaA10T0153600WE;BnaC02T0113600WE;BnaC02T0113700WE;BnaC03T0053100WE;BnaC04T0156800WE;BnaC05T0057800WE;BnaC05T0057800WE.1;BnaC08T0477400WE;BnaC09T0413000WE	BnaA03T0113600WE	GO:0003924	elongation factor 1-alpha 1-like; K03231 elongation factor 1-alpha (A)	Elongation factor 1-alpha 4 OS=Arabidopsis thaliana GN=A4 PE=1 SV=2	Elongation factor Tu domain 2	PREDICTED: elongation factor 1-alpha 1 [Brassica rapa]	-	-	14.0649	13.8137	14.2237	13.8335	14.0729	13.9344	13.992	13.7879	13.8764	14.0566	13.7413	13.9287	13.8876	13.9261	13.9537	14.0471	14.0137	13.8472	13.8636	3.99347	20
BnaA03T0122800WE;BnaC03T0065700WE	BnaA03T0122800WE	GO:0000166	26S protease regulatory subunit 6B homolog; K03063 26S proteasome regulatory subunit T3 (A)	26S protease regulatory subunit 6B homolog OS=Arabidopsis thaliana GN=RPT3 PE=1 SV=1	ATPase family associated with various cellular activities (AAA)	BnaC03g12460D [Brassica napus]	GSBRNA2T00148709001	AT5G58290	11.101	11.3939	10.6445	10.731	10.9792	10.4816	10.7009	11.3914	11.0636	10.9485	11.136	11.1324	10.9334	10.8603	11.2715	11.3011	11.4412	10.882	11.4712	4.41976	20
BnaA03T0122900WE;BnaA10T0135000WE;BnaC03T0065800WE;BnaC09T0390000WE	BnaA03T0122900WE	GO:0000166	ABC transporter B family member 25, mitochondrial-like; K05663 mitochondrial ABC transporter ATM (A)	ABC transporter B family member 25, mitochondrial OS=Arabidopsis thaliana GN=ABCB25 PE=1 SV=1	ABC transporter transmembrane region	BnaA03g09840D [Brassica napus]	GSBRNA2T00148708001	AT5G58270	8.78914	9.07118	8.57496	9.009	8.94863	9.41467	9.00922	9.39917	9.4423	9.44602	9.44845	8.91263	9.00654	8.73995	8.77521	9.22553	8.33166	8.86993	8.53362	4.06091	20
BnaA03T0131000WE	BnaA03T0131000WE	GO:0005524	chaperonin 60 subunit beta 3, chloroplastic-like; K04077 chaperonin GroEL (A)	Chaperonin 60 subunit beta 3, chloroplastic OS=Arabidopsis thaliana GN=CPN60B3 PE=1 SV=1	TCP-1/cpn60 chaperonin family	BnaA03g10770D [Brassica napus]	GSBRNA2T00062643001	AT5G56500	10.6097	10.3436	11.1225	10.6477	10.9192	10.899	9.75881	10.4826	10.6743	11.1488	10.6936	10.8361	10.7215	10.5305	10.4142	10.5698	10.648	10.2666	10.0917	3.75512	20
BnaA03T0131700WE;BnaA10T0120000WE;BnaC03T0076700WE;BnaC09T0369700WE	BnaA03T0131700WE	GO:0000287	probable pyruvate kinase, cytosolic isozyme; K00873 pyruvate kinase [EC:2.7.1.40] (A)	Probable pyruvate kinase, cytosolic isozyme OS=Arabidopsis thaliana GN=At4g26390 PE=3 SV=1	Pyruvate kinase, alpha/beta domain	PREDICTED: LOW QUALITY PROTEIN: probable pyruvate kinase, cytosolic isozyme [Brassica rapa]	GSBRNA2T00062628001	AT5G56350	10.8937	10.5325	10.6861	10.2485	11.071	11.1066	10.9487	11.4211	11.6447	11.851	11.8663	10.975	11.3577	11.1482	10.7493	11.1409	10.8371	10.6768	10.6363	4.00885	20
BnaA03T0133400WE	BnaA03T0133400WE	GO:0005524	heat shock protein 90-2; K04079 molecular chaperone HtpG (A)	Heat shock protein 90-4 OS=Arabidopsis thaliana GN=HSP90-4 PE=2 SV=1	Histidine kinase-, DNA gyrase B-, and HSP90-like ATPase	PREDICTED: heat shock protein 90-2 [Brassica rapa]	-	-	9.87302	9.86428	9.98118	9.94975	9.85896	10.0971	9.45344	8.33158	9.31925	8.65652	8.08279	10.1461	9.93212	9.4279	10.0415	9.78762	9.86877	9.57426	9.84	3.93268	20
BnaA03T0142300WE	BnaA03T0142300WE	GO:0008168	flavone 3'-O-methyltransferase 1; K13066 caffeic acid 3-O-methyltransferase [EC:2.1.1.68] (A)	Flavone 3'-O-methyltransferase 1 OS=Arabidopsis thaliana GN=OMT1 PE=1 SV=1	Dimerisation domain	PREDICTED: flavone 3'-O-methyltransferase 1 [Brassica rapa]	GSBRNA2T00075885001	AT5G54160	10.5035	9.93831	10.2979	10.2086	10.4935	9.98795	9.92967	10.3235	10.3814	10.4757	10.66	10.375	10.2791	10.129	10.6628	10.1811	10.0226	9.86054	9.96997	4.13303	20
BnaA03T0164100WE;BnaC03T0111900WE	BnaA03T0164100WE	GO:0005515	glutathione S-transferase F9; K00799 glutathione S-transferase [EC:2.5.1.18] (A)	Glutathione S-transferase F9 OS=Arabidopsis thaliana GN=GSTF9 PE=1 SV=1	Glutathione S-transferase, N-terminal domain	PREDICTED: glutathione S-transferase F9 [Brassica rapa]	GSBRNA2T00142121001	AT2G30860	13.0218	13.4236	13.4815	13.3461	13.19	13.146	12.9588	13.0235	13.2064	13.2291	12.8585	13.3735	13.8522	13.255	13.6724	12.7523	12.9972	12.8292	13.2606	4.16059	20
BnaA03T0165300WE;BnaC03T0113600WE	BnaA03T0165300WE	GO:0004806	phospholipase A(1) DAD1, chloroplastic-like; K16818 phospholipase A1 [EC:3.1.1.32] (A)	Phospholipase A1-IIbeta OS=Arabidopsis thaliana GN=At2g31100 PE=1 SV=2	Lipase (class 3)	PREDICTED: phospholipase A1-IIbeta-like [Brassica rapa]	GSBRNA2T00142098001	-	18.1652	18.2311	18.1787	17.5149	18.2184	17.9875	18.0777	17.8618	17.8538	17.9285	17.9172	17.9538	18.0415	18.2094	18.5784	17.9895	18.0338	17.9247	18.0847	4.59289	20
BnaA03T0166500WE;BnaC03T0115000WE	BnaA03T0166500WE	GO:0004747	probable fructokinase-1; K00847 fructokinase [EC:2.7.1.4] (A)	Probable fructokinase-1 OS=Arabidopsis thaliana GN=At2g31390 PE=2 SV=1	pfkB family carbohydrate kinase	BnaC03g17470D [Brassica napus]	GSBRNA2T00142082001	AT2G31390	9.99054	9.98114	10.1813	10.5293	9.88806	10.1984	10.0977	10.33	10.5248	10.5256	10.4717	10.3188	10.3477	10.5148	10.5051	10.4071	10.1265	9.93506	10.0025	3.63943	20
BnaA03T0169900WE	BnaA03T0169900WE	--	--	Laminin subunit alpha-2 OS=Homo sapiens GN=LAMA2 PE=1 SV=4	--	BnaC03g17930D [Brassica napus]	GSBRNA2T00142033001	AT2G32240	13.2783	16.1976	12.7062	13.502	13.9813	13.4811	13.7252	17.6515	14.3651	13.4307	12.3541	11.499	12.5884	13.2676	12.9542	13.3349	16.0448	12.2003	13.7859	4.54263	20
BnaA03T0171700WE;BnaA04T0200400WE;BnaA05T0114300WE;BnaC03T0121200WE;BnaC04T0144500WE;BnaC04T0506600WE	BnaA03T0171700WE	GO:0020037	An01g09750; cytochrome B5; K00326 cytochrome-b5 reductase [EC:1.6.2.2] (A)	Cytochrome b5 isoform B OS=Arabidopsis thaliana GN=CYTB5-B PE=1 SV=1	Cytochrome b5-like Heme/Steroid binding domain	BnaA03g15050D [Brassica napus]	GSBRNA2T00142010001	AT2G32720	9.64033	10.7506	10.047	10.5498	9.65319	9.25006	8.48378	11.2017	10.6841	9.37548	9.57142	9.21974	8.92097	9.80571	9.69694	8.4148	9.2591	9.33773	8.37272	4.09587	20
BnaA03T0175000WE;BnaC03T0124300WE	BnaA03T0175000WE	GO:0008152	3-ketoacyl-CoA thiolase 2, peroxisomal-like; K07513 acetyl-CoA acyltransferase 1 [EC:2.3.1.16] (A)	3-ketoacyl-CoA thiolase 2, peroxisomal OS=Arabidopsis thaliana GN=PED1 PE=1 SV=2	Thiolase, C-terminal domain	BnaA03g15290D [Brassica napus]	GSBRNA2T00141982001	AT2G33150	9.2313	10.2115	9.51646	9.51946	9.22502	9.54046	9.28285	9.93975	9.38029	9.73367	9.82177	9.91104	9.72087	9.62089	10.1619	9.6202	10.5354	9.2454	10.3653	4.1884	20
BnaA03T0175300WE;BnaC03T0124700WE	BnaA03T0175300WE	GO:0005524	chaperonin CPN60, mitochondrial; K04077 chaperonin GroEL (A)	Chaperonin CPN60, mitochondrial OS=Brassica napus PE=2 SV=1	TCP-1/cpn60 chaperonin family	PREDICTED: chaperonin CPN60, mitochondrial [Brassica rapa]	GSBRNA2T00141977001	AT2G33210	12.3158	11.4455	12.4275	12.2146	12.4636	12.4595	12.724	12.5989	11.7433	12.7037	12.4546	12.4698	12.2614	12.5739	11.3634	12.5024	13.622	12.6174	13.3837	3.80748	20
BnaA03T0178500WE;BnaC03T0128300WE	BnaA03T0178500WE	--	--	Apoptosis inhibitor 5 OS=Pongo abelii GN=API5 PE=2 SV=1	Apoptosis inhibitory protein 5 (API5)	BnaA03g15710D [Brassica napus]	GSBRNA2T00141935001	AT2G34040	10.4942	10.7201	10.9793	10.6018	10.862	10.7707	10.823	11.0961	11.2505	11.0181	11.2354	10.8053	10.8216	10.7278	10.9685	10.8677	10.6767	10.8608	10.7716	3.86166	20
BnaA03T0192100WE;BnaC03T0145900WE	BnaA03T0192100WE	GO:0005215	aquaporin PIP2-2-like; K09872 aquaporin PIP (A)	Aquaporin PIP2-2 OS=Arabidopsis thaliana GN=PIP2-2 PE=1 SV=2	Major intrinsic protein	PREDICTED: aquaporin PIP2-2-like [Brassica rapa]	GSBRNA2T00086082001	AT2G37170	10.111	10.4892	10.4936	10.238	9.73476	10.3306	10.3486	11.287	10.8256	10.5685	11.4493	9.68829	10.0956	10.2929	10.3086	10.3559	10.7907	10.4446	10.3123	4.0652	20
BnaA03T0194600WE;BnaA04T0229800WE;BnaA05T0066400WE;BnaA07T0178900WE;BnaA09T0467500WE;BnaC03T0149300WE;BnaC04T0091700WE;BnaC04T0542600WE;BnaC06T0173800WE;BnaC08T0288800WE	BnaA03T0194600WE	GO:0003735	60S ribosomal protein L36-2-like; K02920 large subunit ribosomal protein L36e (A)	60S ribosomal protein L36-1 OS=Arabidopsis thaliana GN=RPL36A PE=2 SV=1	Ribosomal protein L36e	BnaA03g17310D [Brassica napus]	GSBRNA2T00124913001	AT2G37600	15.1072	15.0456	15.3197	14.6558	15.1624	15.0665	14.6195	14.8938	15.0453	15.1592	15.0678	14.714	14.6714	14.9741	15.2081	14.8279	15.3398	14.7722	15.1823	4.33038	20
BnaA03T0217700WE	BnaA03T0217700WE	GO:0003779	villin-3-like; K05768 gelsolin (A)	Villin-2 OS=Arabidopsis thaliana GN=VLN2 PE=1 SV=2	Villin headpiece domain	PREDICTED: villin-2-like [Brassica rapa]	GSBRNA2T00058386001	AT2G41740	10.8368	10.9604	10.3679	10.895	10.9243	10.4686	11.2095	11.8387	11.8146	11.8348	11.1014	10.5138	10.2226	10.3807	11.0237	11.183	10.8345	10.6836	11.1235	4.2039	20
BnaA03T0229000WE;BnaA04T0268600WE;BnaC03T0192800WE;BnaC03T0192800WE.1	BnaA03T0229000WE	GO:0044262	citrate synthase 4, mitochondrial-like; K01647 citrate synthase [EC:2.3.3.1] (A)	Citrate synthase 4, mitochondrial OS=Arabidopsis thaliana GN=CSY4 PE=1 SV=3	Citrate synthase, C-terminal domain	BnaA03g20770D [Brassica napus]	GSBRNA2T00139004001	AT2G44350	9.57603	9.97859	9.40577	10.0894	9.41893	9.54398	9.77991	10.501	10.4227	9.88652	10.4222	9.57449	9.64883	9.87599	10.0516	9.8055	9.82018	9.82237	9.47555	4.19997	20
BnaA03T0233900WE;BnaC03T0198500WE	BnaA03T0233900WE	GO:0003735	40S ribosomal protein S27-2; K02978 small subunit ribosomal protein S27e (A)	40S ribosomal protein S27-2 OS=Arabidopsis thaliana GN=RPS27B PE=2 SV=2	Ribosomal protein S27	BnaAnng08010D [Brassica napus]	-	-	14.1039	13.5165	14.1011	13.3371	13.3182	13.1604	13.5947	13.371	13.6787	13.7879	13.8407	13.7027	13.9298	13.6501	14.0318	13.5554	13.7573	13.6656	14.0085	4.38692	20
BnaA03T0234800WE;BnaA04T0276900WE;BnaA05T0046300WE;BnaC03T0199500WE;BnaC04T0593400WE	BnaA03T0234800WE	GO:0005215	aquaporin PIP1-2-like; K09872 aquaporin PIP (A)	Aquaporin PIP1-2 OS=Arabidopsis thaliana GN=PIP1-2 PE=1 SV=1	Major intrinsic protein	aquaporin [Brassica rapa subsp. oleifera]	GSBRNA2T00138951001	-	11.7384	11.7023	11.6729	11.2944	11.6701	11.7797	11.8178	12.0246	11.9707	12.2637	12.1941	11.5503	11.7276	12.1294	11.6481	12.0696	11.0841	11.5903	11.6566	4.24034	20
BnaA03T0239400WE;BnaC03T0205500WE	BnaA03T0239400WE	--	--	Calvin cycle protein CP12-1, chloroplastic OS=Arabidopsis thaliana GN=CP12-1 PE=1 SV=1	CP12 domain	PREDICTED: calvin cycle protein CP12-1, chloroplastic isoform X1 [Brassica rapa]	GSBRNA2T00138891001	AT2G47400	12.2122	11.8562	11.8124	11.4434	11.7649	11.8154	11.5752	11.4444	10.9807	11.5308	10.3532	10.9169	11.5581	11.6234	11.6076	12.0318	10.8637	11.2304	10.375	3.34919	20
BnaA03T0240300WE	BnaA03T0240300WE	GO:0005515	glutathione S-transferase F8, chloroplastic-like; K00799 glutathione S-transferase [EC:2.5.1.18] (A)	Glutathione S-transferase F8, chloroplastic OS=Arabidopsis thaliana GN=GSTF8 PE=1 SV=3	Glutathione S-transferase, C-terminal domain	BnaAnng37730D [Brassica napus]	-	-	13.6192	13.7517	13.5161	13.8407	13.7436	13.7146	13.4689	13.3374	13.8868	13.3649	13.4878	13.6504	13.5679	13.67	13.6124	13.7484	13.6324	13.6978	13.6103	4.23851	20
BnaA03T0247900WE;BnaC03T0216200WE	BnaA03T0247900WE	GO:0005634	--	26S proteasome regulatory subunit RPN13 OS=Arabidopsis thaliana GN=RPN13 PE=1 SV=2	Proteasome complex subunit Rpn13 ubiquitin receptor	PREDICTED: 26S proteasome regulatory subunit RPN13 [Brassica rapa]	GSBRNA2T00138790001	AT2G26590	7.60462	6.89994	7.23897	6.84266	6.2982	6.29798	6.67055	6.41078	6.42992	7.34057	6.22807	6.65134	6.63093	7.19407	5.894	6.24112	6.47419	6.35397	6.41476	4.58197	20
BnaA03T0266600WE;BnaA09T0239600WE;BnaC03T0240100WE;BnaC09T0274400WE	BnaA03T0266600WE	GO:0015991	V-type proton ATPase subunit E1-like; K02150 V-type H+-transporting ATPase subunit E (A)	V-type proton ATPase subunit E1 OS=Arabidopsis thaliana GN=VHA-E1 PE=1 SV=2	ATP synthase (E/31 kDa) subunit	PREDICTED: V-type proton ATPase subunit E1-like [Brassica rapa]	GSBRNA2T00151470001	AT4G11150	14.9932	15.4933	14.5334	14.9256	14.6258	14.4775	14.6765	14.6273	14.8938	14.0484	14.7938	14.906	14.2656	15.0227	15.127	14.8678	14.7964	14.861	14.6779	4.18527	20
BnaA03T0276100WE;BnaA03T0276100WE.1;BnaC03T0250600WE;BnaC03T0250600WE.1	BnaA03T0276100WE	GO:0006662	thioredoxin M2, chloroplastic-like; K03671 thioredoxin 1 (A)	Thioredoxin M2, chloroplastic OS=Arabidopsis thaliana GN=At4g03520 PE=1 SV=2	Thioredoxin	PREDICTED: thioredoxin M2, chloroplastic-like isoform X1 [Brassica rapa]	-	-	17.1281	16.3139	16.9173	15.7551	17.2935	16.5766	16.754	16.3942	16.7979	16.0842	15.6685	16.4063	16.5723	16.7784	16.1869	16.984	16.3099	17.0468	15.3745	3.5937	20
BnaA03T0283300WE;BnaC03T0261200WE	BnaA03T0283300WE	GO:0005525	bsar1a; GTP-binding protein SAR1A; K07953 GTP-binding protein SAR1 [EC:3.6.5.-] (A)	GTP-binding protein SAR1A OS=Arabidopsis thaliana GN=SAR1A PE=2 SV=1	ADP-ribosylation factor family	PREDICTED: GTP-binding protein SAR1A [Brassica rapa]	GSBRNA2T00151707001	AT4G02080	10.8392	10.9182	11.0631	10.7335	10.7944	10.7977	10.729	11.5592	11.6164	11.3613	11.492	11.0043	10.9476	10.9473	11.0369	10.8691	11.1366	10.7291	11.0565	3.86522	20
BnaA03T0286400WE;BnaA09T0010900WE	BnaA03T0286400WE	GO:0003735	60S acidic ribosomal protein P1-2; K02942 large subunit ribosomal protein LP1 (A)	60S acidic ribosomal protein P1-2 OS=Arabidopsis thaliana GN=RPP1B PE=1 SV=2	60s Acidic ribosomal protein	PREDICTED: 60S acidic ribosomal protein P1-2 [Brassica rapa]	-	-	13.1122	13.2856	13.4328	12.9788	12.829	13.0486	12.6072	12.7218	12.7943	13.4601	12.5394	12.6337	13.063	12.8511	13.6573	12.8725	13.4868	12.475	13.2362	4.28019	20
BnaA03T0294200WE;BnaA03T0294200WE.1;BnaC03T0274800WE;BnaC03T0274800WE.1	BnaA03T0294200WE	GO:0016020	GM16067 gene product from transcript GM16067-RA; K03364 cell division cycle 20-like protein 1, cofactor of APC complex (A)	Hypersensitive-induced response protein 3 OS=Arabidopsis thaliana GN=HIR3 PE=1 SV=1	SPFH domain / Band 7 family	PREDICTED: hypersensitive-induced response protein 3-like [Brassica rapa]	GSBRNA2T00112088001	AT3G01290	11.6704	11.7875	11.7368	11.4779	11.4425	11.7829	12.4521	12.5113	12.1009	12.45	12.4112	11.6166	11.4163	12.2609	11.3336	11.3497	12.1417	11.095	11.2546	3.9641	20
BnaA03T0304100WE;BnaA05T0434200WE;BnaC01T0457500WE;BnaC05T0027200WE;BnaC05T0544900WE;Bnascaffold2904T0010700WE	BnaA03T0304100WE	GO:0003735	hypothetical protein; K02894 large subunit ribosomal protein L23e (A)	Histone-lysine N-methyltransferase SUVR4 OS=Arabidopsis thaliana GN=SUVR4 PE=1 SV=2	Ubiquitin-binding WIYLD domain	PREDICTED: histone-lysine N-methyltransferase SUVR4-like [Brassica rapa]	-	-	14.4767	14.4007	14.5213	13.9129	14.2825	14.2711	13.9112	13.5697	13.2697	14.1124	14.0108	14.2346	14.1755	14.1976	13.7056	14.1155	14.6223	13.8838	14.1066	4.12172	20
BnaA03T0306600WE;BnaC03T0288800WE	BnaA03T0306600WE	GO:0003735	40S ribosomal protein S3a-2-like; K02984 small subunit ribosomal protein S3Ae (A)	40S ribosomal protein S3a-2 OS=Arabidopsis thaliana GN=RPS3AB PE=2 SV=3	Ribosomal S3Ae family	BnaA03g28820D [Brassica napus]	GSBRNA2T00111927001	AT3G04840	12.5135	12.362	12.6652	12.0814	12.4777	12.2399	11.6676	11.8586	12.3183	12.1807	12.1615	12.3264	12.2545	12.3789	12.7584	12.3155	12.3847	12.1948	12.5549	4.29608	20
BnaA03T0323900WE	BnaA03T0323900WE	GO:0000166	cell division control protein 48 homolog A-like; K13525 transitional endoplasmic reticulum ATPase (A)	Cell division control protein 48 homolog A OS=Arabidopsis thaliana GN=CDC48A PE=1 SV=1	Cell division protein 48 (CDC48), domain 2	PREDICTED: cell division control protein 48 homolog A-like [Brassica rapa]	GSBRNA2T00111730001	AT3G09840	10.7541	10.5815	10.9319	11.014	10.8522	10.9613	10.8495	10.6085	11.3688	11.0957	11.0018	10.9756	11.0141	10.7712	10.9693	10.9062	10.8444	10.9206	10.7105	4.03492	20
BnaA03T0326700WE;BnaA05T0398500WE;BnaC01T0428400WE	BnaA03T0326700WE	GO:0003735	60S acidic ribosomal protein P0-2; K02941 large subunit ribosomal protein LP0 (A)	60S acidic ribosomal protein P0-2 OS=Arabidopsis thaliana GN=RPP0B PE=1 SV=2	60s Acidic ribosomal protein	BnaA03g30850D [Brassica napus]	-	-	12.4563	12.2941	12.6832	12.1458	12.311	12.26	12.168	12.0138	12.0066	12.1539	11.8169	12.341	12.3019	12.1903	12.2561	12.1734	12.4424	12.1285	12.4527	4.22299	20
BnaA03T0339100WE	BnaA03T0339100WE	--	nascent polypeptide-associated complex subunit alpha-like protein 1; K03626 nascent polypeptide-associated complex subunit alpha (A)	Nascent polypeptide-associated complex subunit alpha-like protein 1 OS=Arabidopsis thaliana GN=At3g12390 PE=1 SV=1	NAC domain	PREDICTED: nascent polypeptide-associated complex subunit alpha-like protein 1 [Brassica rapa]	-	-	10.689	8.4739	10.7458	10.0663	10.0281	9.12773	9.75083	8.88802	10.0005	10.0446	7.84123	11.2379	11.0125	10.1261	10.8076	9.33138	10.0223	9.73635	10.3041	4.29855	20
BnaA03T0347700WE	BnaA03T0347700WE	GO:0008152	dihydrolipoyllysine-residue acetyltransferase component 2 of pyruvate dehydrogenase complex, mitochondrial-like; K00627 pyruvate dehydrogenase E2 component (dihydrolipoamide acetyltransferase) [EC:2.3.1.12] (A)	Dihydrolipoyllysine-residue acetyltransferase component 2 of pyruvate dehydrogenase complex, mitochondrial OS=Arabidopsis thaliana GN=At3g13930 PE=2 SV=2	e3 binding domain	PREDICTED: dihydrolipoyllysine-residue acetyltransferase component 2 of pyruvate dehydrogenase complex, mitochondrial [Brassica rapa]	GSBRNA2T00137649001	AT3G13930	10.5578	11.4009	10.6729	10.2977	10.8694	10.9244	11.1596	12.2066	11.532	11.4172	12.0038	10.7036	10.8109	10.7415	11.2641	10.9762	11.1629	10.702	11.388	4.11879	20
BnaA03T0356300WE.1;BnaA03T0480100WE;BnaA03T0480100WE.2	BnaA03T0356300WE.1	#N/A	#N/A	#N/A	#N/A	#N/A	#N/A	#N/A	11.5156	11.3458	11.3279	11.4802	11.3314	11.4605	11.3914	11.5623	12.3424	11.3962	11.7655	11.5387	11.699	11.0113	11.2977	11.3836	11.6951	11.3466	11.2154	3.63482	20
BnaA03T0358700WE;BnaA03T0438100WE;BnaA05T0340400WE;BnaC03T0349700WE;BnaC05T0411900WE;BnaC06T0202000WE	BnaA03T0358700WE	--	--	Rapid alkalinization factor 23 OS=Arabidopsis thaliana GN=RALF23 PE=1 SV=1	Rapid ALkalinization Factor (RALF)	PREDICTED: rapid alkalinization factor 23-like [Brassica rapa]	GSBRNA2T00137520001	AT3G16570	15.864	15.8997	15.8505	15.3351	15.9233	15.8863	16.0958	16.4664	15.6334	16.2496	16.3914	16.0211	15.9987	16.1548	15.5627	16.0943	16.1655	15.8938	16.0507	4.29095	20
BnaA03T0358900WE	BnaA03T0358900WE	--	--	Translationally-controlled tumor protein homolog OS=Brassica oleracea GN=TCTP PE=2 SV=1	Translationally controlled tumour protein	PREDICTED: translationally-controlled tumor protein homolog [Brassica rapa]	GSBRNA2T00137518001	AT3G16640	11.456	10.8288	10.5258	10.7897	11.2514	11.0256	11.0135	10.7471	11.1132	11.4024	10.725	11.2229	11.2702	11.1661	11.3855	11.1718	11.2138	11.1787	11.2271	4.52291	20
BnaA03T0361400WE;BnaC03T0353300WE;BnaC03T0353300WE.1	BnaA03T0361400WE	GO:0004478	S-adenosylmethionine synthase 2; K00789 S-adenosylmethionine synthetase [EC:2.5.1.6] (A)	S-adenosylmethionine synthase 2 OS=Brassica juncea GN=MSAMS2 PE=2 SV=1	S-adenosylmethionine synthetase, N-terminal domain	BnaA03g34510D [Brassica napus]	GSBRNA2T00137491001	AT3G17390	13.7619	11.2304	13.6445	14.2314	13.8891	13.7503	13.6177	12.3273	13.9421	14.3205	14.0465	13.5892	13.5494	13.7988	13.2676	14.3836	12.1779	13.7755	12.6834	4.19537	20
BnaA03T0366900WE;BnaA05T0321800WE;BnaC01T0334100WE;BnaC03T0361800WE;BnaC05T0388400WE	BnaA03T0366900WE	--	actin-2; K10355 actin, other eukaryote (A)	Actin-2 OS=Arabidopsis thaliana GN=ACT2 PE=1 SV=1	Actin	PREDICTED: actin-2 [Brassica rapa]	GSBRNA2T00137443001	AT3G18780	12.4395	12.9072	12.396	12.3326	12.4109	12.5144	12.7186	13.1854	12.8675	12.7694	13.073	12.4844	12.2558	12.5525	12.8201	12.5693	12.8631	12.4109	12.8039	4.01202	20
BnaA03T0374600WE	BnaA03T0374600WE	GO:0004672	calcium-dependent protein kinase 9; K13412 calcium-dependent protein kinase [EC:2.7.11.1] (A)	Calcium-dependent protein kinase 9 OS=Arabidopsis thaliana GN=CPK9 PE=1 SV=1	EF-hand domain pair	PREDICTED: calcium-dependent protein kinase 9 [Brassica rapa]	GSBRNA2T00137346001	AT3G20410	11.8626	11.9033	11.7478	11.11	11.7702	11.5706	11.45	12.4675	12.4524	11.8075	11.5319	10.505	11.3822	10.9838	11.1973	11.5592	12.1762	10.7879	11.0866	4.22427	20
BnaA03T0380900WE;BnaC03T0380800WE	BnaA03T0380900WE	GO:0008152	anthocyanidin 3-O-glucosyltransferase 2; K08237 hydroquinone glucosyltransferase [EC:2.4.1.218] (A)	UDP-glycosyltransferase 71B2 OS=Arabidopsis thaliana GN=UGT71B2 PE=1 SV=1	UDP-glucoronosyl and UDP-glucosyl transferase	BnaA03g36440D [Brassica napus]	GSBRNA2T00154777001	AT3G21760	11.5363	10.691	11.3679	11.8418	11.3109	11.1482	11.685	11.3041	11.317	11.8287	11.8127	11.4201	11.4932	11.5229	10.5839	11.2551	10.8566	10.996	10.7247	3.82307	20
BnaA03T0389300WE;BnaC03T0392700WE	BnaA03T0389300WE	GO:0005524	chaperonin CPN60, mitochondrial; K04077 chaperonin GroEL (A)	Chaperonin CPN60, mitochondrial OS=Arabidopsis thaliana GN=CPN60 PE=2 SV=2	TCP-1/cpn60 chaperonin family	PREDICTED: chaperonin CPN60, mitochondrial [Brassica rapa]	GSBRNA2T00154888001	AT3G23990	11.5425	11.1658	11.4289	11.2687	11.7711	11.8836	11.8328	11.4147	11.5081	11.8228	11.4899	11.6327	11.5864	11.4266	11.163	11.3914	11.1329	11.6029	11.2369	4.05986	20
BnaA03T0394200WE	BnaA03T0394200WE	GO:0005515	peptidyl-prolyl cis-trans isomerase FKBP62-like; K09571 FK506-binding protein 4/5 [EC:5.2.1.8] (A)	Peptidyl-prolyl cis-trans isomerase FKBP62 OS=Arabidopsis thaliana GN=FKBP62 PE=1 SV=2	TPR repeat	BnaC03g44640D [Brassica napus]	GSBRNA2T00006688001	AT3G25230	12.2629	11.9973	11.849	11.9814	12.2968	11.8688	12.1505	10.1381	11.6505	10.6513	10.5719	11.8667	11.9842	12.3725	12.2827	12.3406	12.0178	12.0528	12.1558	4.12422	20
BnaA03T0396800WE;BnaC03T0405000WE	BnaA03T0396800WE	--	serine/threonine-protein phosphatase 2A 65 kDa regulatory subunit A beta isoform-like; K03456 serine/threonine-protein phosphatase 2A regulatory subunit A (A)	Fasciclin-like arabinogalactan protein 7 OS=Arabidopsis thaliana GN=FLA7 PE=1 SV=1	Fasciclin domain	BnaC03g44150D [Brassica napus]	GSBRNA2T00154965001	AT2G04780	14.1699	14.2151	14.7955	13.4794	14.0986	14.9963	14.662	14.0844	14.2575	14.1707	14.1117	15.0582	14.3867	14.156	14.2981	15.1216	15.0927	13.8156	14.3667	4.70961	20
BnaA03T0410600WE	BnaA03T0410600WE	--	probable mediator of RNA polymerase II transcription subunit 37e; K03283 heat shock 70kDa protein 1/8 (A)	Probable mediator of RNA polymerase II transcription subunit 37e OS=Arabidopsis thaliana GN=MED37E PE=1 SV=3	Hsp70 protein	PREDICTED: LOW QUALITY PROTEIN: probable mediator of RNA polymerase II transcription subunit 37e [Brassica rapa]	GSBRNA2T00113651001	-	9.57171	10.0894	9.44008	9.99115	9.87894	9.28958	9.48625	10.8397	10.1104	10.206	10.4209	9.44047	9.35465	9.08111	9.73389	9.66072	10.2802	9.48191	9.69934	4.0078	20
BnaA03T0415800WE;BnaA03T0415800WE.1	BnaA03T0415800WE	GO:0003676	ras GTPase-activating protein-binding protein 1; K17265 Ras GTPase-activating protein-binding protein 1 [EC:3.6.4.12 3.6.4.13] (A)	Putative G3BP-like protein OS=Schizosaccharomyces pombe (strain 972 / ATCC 24843) GN=nxt3 PE=1 SV=1	-	BnaA03g39880D [Brassica napus]	GSBRNA2T00113585001	AT5G60980	10.5448	11.0871	10.9464	10.2171	10.2421	10.3078	10.4458	10.8639	10.5794	10.9472	10.1967	9.95207	10.55	10.3904	10.5868	10.304	10.6666	10.6306	9.96339	4.1599	20
BnaA03T0434300WE;BnaA04T0071800WE	BnaA03T0434300WE	GO:0000276	ATP synthase subunit d, mitochondrial; K02138 F-type H+-transporting ATPase subunit d (A)	ATP synthase subunit d, mitochondrial OS=Arabidopsis thaliana GN=At3g52300 PE=1 SV=3	ATP synthase D chain, mitochondrial (ATP5H)	PREDICTED: ATP synthase subunit d, mitochondrial [Brassica rapa]	GSBRNA2T00151248001	AT3G52300	13.4964	13.4507	13.4507	13.1577	13.5156	13.3199	13.8542	13.2619	14.0432	13.4245	13.7176	12.7805	13.1131	13.2369	13.3716	13.2998	12.4552	13.8422	12.5155	3.99291	20
BnaA03T0444700WE;BnaC06T0195100WE	BnaA03T0444700WE	--	heat shock 70 kDa protein 17-like; K09486 hypoxia up-regulated 1 (A)	Heat shock 70 kDa protein 17 OS=Arabidopsis thaliana GN=HSP70-17 PE=2 SV=1	Hsp70 protein	PREDICTED: heat shock 70 kDa protein 17-like [Brassica rapa]	GSBRNA2T00151122001	AT4G16660	11.6861	11.6433	11.803	11.9106	11.1534	11.8546	11.1433	11.1327	11.3516	11.1448	11.2063	11.4787	11.4311	11.1587	11.5515	11.1351	11.7684	11.1578	10.9493	4.54656	20
BnaA03T0462000WE;BnaC07T0376900WE	BnaA03T0462000WE	GO:0005515	glutathione S-transferase omega-like 2; K07393 putative glutathione S-transferase (A)	Glutathionyl-hydroquinone reductase YqjG OS=Escherichia coli (strain K12) GN=yqjG PE=1 SV=1	Glutathione S-transferase, C-terminal domain	PREDICTED: glutathione S-transferase omega-like 2 isoform X1 [Brassica rapa]	GSBRNA2T00106694001	AT4G19880	10.516	11.0842	10.1077	10.6442	10.6682	10.9549	11.0083	12.057	11.0722	11.4904	12.2342	10.6567	10.6681	10.7988	10.4932	10.4401	10.971	10.3687	10.4977	4.07527	20
BnaA03T0470200WE;BnaC07T0384600WE;BnaC07T0384600WE.1	BnaA03T0470200WE	GO:0003824	5'-adenylylsulfate reductase 3, chloroplastic-like; K05907 adenylyl-sulfate reductase (glutathione) [EC:1.8.4.9] (A)	5'-adenylylsulfate reductase 3, chloroplastic OS=Arabidopsis thaliana GN=APR3 PE=2 SV=2	Thioredoxin	BnaA03g45080D [Brassica napus]	GSBRNA2T00106793001	AT4G21990	10.3592	10.5222	9.8909	9.63071	9.8531	10.0379	9.89414	10.9437	10.615	10.8057	10.473	9.9896	9.66755	10.0274	9.72095	11.1959	11.9068	11.1312	10.7701	3.46516	20
BnaA03T0504200WE;BnaC07T0419900WE	BnaA03T0504200WE	--	--	Proton pump-interactor 1 OS=Arabidopsis thaliana GN=PPI1 PE=1 SV=2	--	BnaA03g48640D [Brassica napus]	GSBRNA2T00044278001	AT4G27500	8.90963	8.14428	8.73509	8.65161	8.36919	8.38584	7.37078	7.69865	9.11545	8.10262	8.8942	8.48444	8.23593	7.37036	9.1355	8.31365	9.07129	7.88787	8.47806	4.2277	20
BnaA03T0504300WE;BnaC07T0420000WE	BnaA03T0504300WE	GO:0005507	glutamine-rich protein 2-like; K19926 zona pellucida sperm-binding protein 1 (A)	Early nodulin-like protein 2 OS=Arabidopsis thaliana GN=At4g27520 PE=1 SV=1	Plastocyanin-like domain	PREDICTED: vegetative cell wall protein gp1-like [Brassica rapa]	-	-	13.0764	14.1818	13.7226	14.0837	13.1408	13.7636	13.784	14.0952	13.1741	13.6954	12.9439	13.7278	13.925	13.564	14.3185	13.548	14.0852	13.5977	13.2126	4.09732	20
BnaA03T0547300WE;BnaC07T0459000WE	BnaA03T0547300WE	GO:0008171	caffeoyl-CoA O-methyltransferase 1; K00588 caffeoyl-CoA O-methyltransferase [EC:2.1.1.104] (A)	Caffeoyl-CoA O-methyltransferase 1 OS=Arabidopsis thaliana GN=CCOAOMT1 PE=1 SV=1	O-methyltransferase	BnaA03g50850D [Brassica napus]	GSBRNA2T00092687001	AT4G34050	9.63105	7.49668	8.37667	7.64847	8.43995	6.86041	6.24354	6.18902	8.01788	6.81929	8.42581	6.92671	7.23251	8.40729	8.58963	8.14184	7.04831	7.16449	6.89851	4.47069	20
BnaA03T0548100WE;BnaC07T0459900WE	BnaA03T0548100WE	--	--	Kynurenine formamidase OS=Bacillus weihenstephanensis (strain KBAB4) GN=kynB PE=3 SV=1	Putative cyclase	BnaA03g50940D [Brassica napus]	GSBRNA2T00092696001	AT4G34180	9.51617	11.266	10.2131	10.5888	11.0305	11.1148	10.501	11.4885	11.6953	12.0333	12.5307	10.8869	11.0932	10.9855	10.2534	10.3381	10.6821	10.52	10.4077	3.786	20
BnaA03T0559700WE;BnaC01T0007200WE;BnaC07T0471200WE;Bnascaffold286T0023400WE	BnaA03T0559700WE	GO:0003735	60S ribosomal protein L8-3-like; K02938 large subunit ribosomal protein L8e (A)	60S ribosomal protein L8-3 OS=Arabidopsis thaliana GN=RPL8C PE=1 SV=2	Ribosomal Proteins L2, RNA binding domain	BnaAnng08420D [Brassica napus]	GSBRNA2T00086663001	AT4G36130	14.4448	12.7721	14.4507	14.0892	14.3312	14.0665	14.0019	13.4494	13.5663	14.2165	13.7986	14.2681	14.1011	14.3699	13.5965	14.3103	12.895	14.138	13.5734	3.94271	20
BnaA04T0004400WE;BnaA07T0214200WE;BnaA09T0534900WE;BnaC04T0002600WE;BnaC04T0252900WE;BnaC06T0263900WE;BnaC08T0365100WE;Bnascaffold1556T0003500WE	BnaA04T0004400WE	--	caffeoylshikimate esterase-like; K01054 acylglycerol lipase [EC:3.1.1.23] (A)	60S ribosomal protein L7a-2 OS=Arabidopsis thaliana GN=RPL7AB PE=1 SV=1	Serine aminopeptidase, S33	BnaA04g00340D [Brassica napus]	GSBRNA2T00149303001	AT3G62860	13.8406	13.678	13.9896	13.5274	13.7118	13.689	13.4293	13.5702	13.9091	13.6935	13.5591	13.6201	13.4968	13.4894	13.9884	13.484	14.0198	13.5823	13.8677	4.41935	20
BnaA04T0005900WE;BnaA04T0282700WE;BnaA07T0111600WE;BnaA09T0156400WE;BnaA09T0422600WE;BnaC02T0239100WE;BnaC03T0204400WE;BnaC04T0007300WE;BnaC04T0255800WE;BnaC04T0599000WE;BnaC05T0198700WE;BnaC06T0390000WE;BnaC06T0390000WE.1;BnaC07T0151700WE;BnaC08T0229100WE;BnaC09T0191300WE;BnaC09T0487800WE;Bnascaffold1556T0007000WE	BnaA04T0005900WE	GO:0005525	ADP-ribosylation factor 1; K07937 ADP-ribosylation factor 1 (A)	ADP-ribosylation factor 1 OS=Arabidopsis thaliana GN=ARF1 PE=1 SV=2	ADP-ribosylation factor family	ADP-ribosylation factor A1E [Arabidopsis thaliana]	-	-	12.9259	12.9098	12.9259	12.4129	12.655	12.7096	12.6656	13.0109	13.0382	13.1916	13.1175	12.7962	12.8436	12.9493	12.921	12.9711	12.6327	12.7694	12.7782	4.00266	20
BnaA04T0006400WE;BnaA07T0212300WE;BnaC06T0261400WE;BnaC08T0360800WE	BnaA04T0006400WE	GO:0003735	ubiquitin-40S ribosomal protein S27a-3; K02977 small subunit ribosomal protein S27Ae (A)	Ubiquitin-40S ribosomal protein S27a-3 OS=Arabidopsis thaliana GN=RPS27AC PE=1 SV=2	Ribosomal protein S27a	PREDICTED: ubiquitin-40S ribosomal protein S27a-3 [Brassica rapa]	-	-	14.2779	14.0443	14.1161	13.8045	14.1888	14.0018	13.9213	14.0778	14.2684	14.0265	14.1327	14.2133	13.9954	13.8914	13.9777	14.0098	14.0433	13.9903	14.2759	4.19062	20
BnaA04T0012700WE;BnaA07T0206000WE;BnaC04T0265400WE;BnaC06T0252100WE	BnaA04T0012700WE	GO:0004298	proteasome subunit beta type-1-like; K02732 20S proteasome subunit beta 6 [EC:3.4.25.1] (A)	Proteasome subunit beta type-1 OS=Arabidopsis thaliana GN=PBF1 PE=1 SV=2	Proteasome subunit	BnaA04g01060D [Brassica napus]	GSBRNA2T00149209001	AT3G60820	8.1874	8.22946	8.64648	8.42663	8.38545	8.14689	8.13315	8.47183	8.5466	8.4873	8.29858	8.42772	8.57447	8.38417	8.6687	8.20123	8.89918	8.30425	8.49812	4.27458	20
BnaA04T0013100WE	BnaA04T0013100WE	GO:0003735	40S ribosomal protein S13-2; K02953 small subunit ribosomal protein S13e (A)	40S ribosomal protein S13-2 OS=Arabidopsis thaliana GN=RPS13B PE=2 SV=1	Ribosomal protein S15	BnaA04g01110D [Brassica napus]	-	-	14.8474	14.4384	14.9745	14.0276	14.7313	14.451	14.3787	14.0809	14.3185	14.5617	14.2549	14.5063	14.4028	14.5885	14.6723	14.38	14.6337	14.5448	14.5298	3.96519	20
BnaA04T0016500WE	BnaA04T0016500WE	GO:0003677	eukaryotic translation initiation factor 4G-like; K03260 translation initiation factor 4G (A)	Eukaryotic translation initiation factor 4G OS=Arabidopsis thaliana GN=EIF4G PE=1 SV=2	MA3 domain	PREDICTED: eukaryotic translation initiation factor 4G isoform X2 [Brassica rapa]	GSBRNA2T00149181001	AT3G60240	10.4929	12.3948	10.2967	11.4596	9.12096	10.4475	9.46052	12.1245	12.9855	10.2493	14.0133	10.27	8.33647	9.05842	12.6829	9.78836	11.6916	9.44304	14.5759	4.22315	20
BnaA04T0028800WE	BnaA04T0028800WE	GO:0003743	eukaryotic translation initiation factor 3 subunit E-like; K03250 translation initiation factor 3 subunit E (A)	Eukaryotic translation initiation factor 3 subunit E OS=Nematostella vectensis GN=v1g163572 PE=3 SV=1	PCI domain	BnaA04g02470D [Brassica napus]	GSBRNA2T00149037001	AT3G57290	10.6133	10.5006	10.7252	10.3044	10.4822	10.4895	10.1844	10.2218	10.523	10.4471	10.0923	10.3244	10.2713	10.2679	10.5864	10.1846	10.8025	10.4257	10.2471	3.9447	20
BnaA04T0034000WE	BnaA04T0034000WE	GO:0030001	copper transport protein CCH-like; K07213 copper chaperone (A)	Copper transport protein CCH OS=Arabidopsis thaliana GN=CCH PE=1 SV=1	Heavy-metal-associated domain	PREDICTED: copper transport protein CCH-like isoform X1 [Brassica rapa]	GSBRNA2T00126288001	AT3G56240	9.47986	13.0092	12.7244	10.5905	12.5388	11.0302	13.8692	13.4258	12.4702	13.323	13.7771	12.6563	9.68611	13.3607	13.3317	13.2689	12.8742	12.5876	13.0439	4.65846	20
BnaA04T0035500WE	BnaA04T0035500WE	--	heat shock 70 kDa protein 15; K09489 heat shock 70kDa protein 4 (A)	Heat shock 70 kDa protein 15 OS=Arabidopsis thaliana GN=HSP70-15 PE=1 SV=1	Hsp70 protein	BnaA04g03290D [Brassica napus]	GSBRNA2T00126306001	AT1G79920	8.72978	11.9023	11.2154	10.967	10.8578	12.6996	9.8016	12.2033	10.6539	10.0289	9.6196	9.79327	9.82718	8.97765	10.2259	9.83894	11.4158	9.08731	11.2051	3.93259	20
BnaA04T0037700WE	BnaA04T0037700WE	GO:0005759	uncharacterized protein At2g39795, mitochondrial; K15414 complement component 1 Q subcomponent-binding protein, mitochondrial (A)	Uncharacterized protein At2g39795, mitochondrial OS=Arabidopsis thaliana GN=At2g39795 PE=2 SV=1	Mitochondrial glycoprotein	BnaA04g03470D [Brassica napus]	GSBRNA2T00126341001	AT3G55605	12.1773	11.8209	11.9442	11.8495	11.9116	11.9881	11.8988	11.3337	11.8099	11.4876	11.2641	12.121	12.0682	11.8374	11.9087	11.8476	12.2154	11.8726	12.1311	3.63138	20
BnaA04T0039000WE	BnaA04T0039000WE	GO:0004807	triosephosphate isomerase, cytosolic-like; K01803 triosephosphate isomerase (TIM) [EC:5.3.1.1] (A)	Triosephosphate isomerase, cytosolic OS=Arabidopsis thaliana GN=CTIMC PE=1 SV=2	Triosephosphate isomerase	PREDICTED: triosephosphate isomerase, cytosolic [Brassica rapa]	GSBRNA2T00126362001	AT3G55440	13.7405	14.2942	13.5586	13.9714	13.7553	13.7753	13.7003	14.1972	13.9947	13.4852	14.1033	13.8065	13.7966	13.7862	14.1305	13.6504	14.3332	13.6293	13.9935	3.98277	20
BnaA04T0039100WE	BnaA04T0039100WE	GO:0004807	triosephosphate isomerase, cytosolic-like; K01803 triosephosphate isomerase (TIM) [EC:5.3.1.1] (A)	Triosephosphate isomerase, cytosolic OS=Arabidopsis thaliana GN=CTIMC PE=1 SV=2	Triosephosphate isomerase	PREDICTED: triosephosphate isomerase, cytosolic-like [Brassica rapa]	-	-	13.3757	14.5205	13.0966	13.999	13.0139	12.8972	13.2345	14.3505	14.1659	12.0037	13.8324	13.0685	13.2218	12.8208	14.0953	12.8693	14.5487	13.1744	14.6009	3.49368	20
BnaA04T0040300WE;BnaA05T0055100WE;BnaA09T0479800WE;BnaC03T0164000WE;BnaC04T0075300WE;BnaC04T0307600WE	BnaA04T0040300WE	GO:0003735	60S ribosomal protein L23a-2-like; K02893 large subunit ribosomal protein L23Ae (A)	60S ribosomal protein L23a OS=Daucus carota GN=RPL23A PE=2 SV=1	Ribosomal protein L23, N-terminal domain	60S ribosomal protein L23a-2-like [Brassica rapa]	GSBRNA2T00126384001	AT3G55280	13.9947	13.8326	14.1379	13.2873	14.0175	13.842	13.4808	13.7831	13.6609	13.9263	13.5607	13.6733	13.5904	13.8403	14.0392	13.7417	13.0302	13.7036	13.8719	4.04092	20
BnaA04T0043400WE	BnaA04T0043400WE	--	uncharacterized LOC104415567; K17398 DNA (cytosine-5)-methyltransferase 3A [EC:2.1.1.37] (A)	Serine/threonine-protein kinase ATM OS=Arabidopsis thaliana GN=ATM PE=2 SV=1	--	PREDICTED: uncharacterized protein LOC103863207 [Brassica rapa]	-	-	13.8399	14.5053	13.023	12.7372	12.4279	12.7	13.8238	14.0959	14.0808	12.7528	13.06	13.9422	14.3028	13.5912	13.4585	12.3597	13.7369	13.9682	15.0606	4.37262	20
BnaA04T0045300WE	BnaA04T0045300WE	GO:0004190	protein ASPARTIC PROTEASE IN GUARD CELL 1-like; K01381 saccharopepsin [EC:3.4.23.25] (A)	Aspartic proteinase nepenthesin-1 OS=Nepenthes gracilis GN=nep1 PE=1 SV=1	Xylanase inhibitor C-terminal	BnaA04g04140D [Brassica napus]	GSBRNA2T00126443001	AT3G54400	13.6382	13.5005	13.6802	13.1722	13.8166	13.9081	13.4754	13.7453	13.8934	14.1445	13.4368	13.5888	14.0867	13.4655	13.5026	13.6281	13.8135	13.8111	13.5306	3.98598	20
BnaA04T0049500WE;BnaC04T0321100WE;BnaC08T0288900WE	BnaA04T0049500WE	--	actin-1; K10355 actin, other eukaryote (A)	Actin-3 OS=Arabidopsis thaliana GN=ACT3 PE=1 SV=1	Actin	PREDICTED: actin-1 [Brassica rapa]	GSBRNA2T00126496001	-	11.2487	11.3486	11.4275	11.0751	11.0563	11.0605	11.0986	11.3907	12.0095	11.7685	11.9008	11.2124	11.3193	11.1374	11.8056	11.2276	11.0887	11.3073	11.4989	4.10084	20
BnaA04T0055200WE;BnaA08T0055500WE;BnaC04T0352000WE;BnaC08T0050400WE	BnaA04T0055200WE	GO:0009522	photosystem I reaction center subunit XI, chloroplastic; K02699 photosystem I subunit XI (A)	Photosystem I reaction center subunit XI, chloroplastic OS=Arabidopsis thaliana GN=PSAL PE=1 SV=2	Photosystem I reaction centre subunit XI	PREDICTED: photosystem I reaction center subunit XI, chloroplastic [Brassica rapa]	GSBRNA2T00068474001	AT4G12800	15.6283	15.3531	15.6623	15.5155	15.5771	15.8069	15.6995	15.3463	15.4628	15.34	15.8712	15.7544	15.7667	16.1182	15.8848	15.8607	14.8245	15.8032	15.8481	3.50899	20
BnaA04T0062400WE	BnaA04T0062400WE	GO:0004372	serine hydroxymethyltransferase 4-like; K00600 glycine hydroxymethyltransferase [EC:2.1.2.1] (A)	Serine hydroxymethyltransferase 4 OS=Arabidopsis thaliana GN=SHM4 PE=1 SV=1	Serine hydroxymethyltransferase	PREDICTED: serine hydroxymethyltransferase 4 [Brassica rapa]	GSBRNA2T00111262001	AT4G13930	12.664	11.9453	12.6978	12.0515	13.0084	12.7981	12.4401	11.5751	12.1963	12.458	11.6433	12.8014	12.692	12.6515	12.2075	12.7616	11.747	12.4021	11.7831	3.79187	20
BnaA04T0062600WE;BnaC04T0343000WE	BnaA04T0062600WE	GO:0004013	adenosylhomocysteinase 1; K01251 adenosylhomocysteinase [EC:3.3.1.1] (A)	Adenosylhomocysteinase 1 OS=Arabidopsis thaliana GN=SAHH1 PE=1 SV=1	S-adenosyl-L-homocysteine hydrolase, NAD binding domain	BnaA04g06420D [Brassica napus]	GSBRNA2T00111266001	AT4G13940	13.2677	13.2249	13.3423	12.7837	13.4295	13.1824	13.212	12.6274	12.9183	13.4306	12.4822	13.306	13.3478	13.2416	12.8694	13.3915	13.2627	13.0412	12.7101	3.9545	20
BnaA04T0068800WE	BnaA04T0068800WE	GO:0005198	clathrin light chain 2-like; K04645 clathrin light chain B (A)	Clathrin light chain 3 OS=Arabidopsis thaliana GN=At3g51890 PE=1 SV=1	Clathrin light chain	BnaA04g05890D [Brassica napus]	GSBRNA2T00021703001	AT3G51890	14.8871	15.2451	15.2134	14.5769	14.7968	14.9779	14.9372	15.7142	15.4097	15.4693	15.4319	15.2798	15.3439	14.9688	15.1693	15.0781	15.2946	15.1072	15.4029	4.34652	20
BnaA04T0071400WE;BnaC04T0333500WE	BnaA04T0071400WE	GO:0008152	dihydrolipoyllysine-residue acetyltransferase component 1 of pyruvate dehydrogenase complex, mitochondrial-like; K00627 pyruvate dehydrogenase E2 component (dihydrolipoamide acetyltransferase) [EC:2.3.1.12] (A)	Dihydrolipoyllysine-residue acetyltransferase component 1 of pyruvate dehydrogenase complex, mitochondrial OS=Arabidopsis thaliana GN=LTA3 PE=2 SV=2	e3 binding domain	PREDICTED: dihydrolipoyllysine-residue acetyltransferase component 1 of pyruvate dehydrogenase complex, mitochondrial isoform X1 [Brassica rapa]	GSBRNA2T00021738001	AT3G52200	12.1749	11.9406	11.4526	11.4303	11.8065	11.9998	12.1862	12.5887	12.2668	9.12283	12.7355	11.7144	11.66	11.486	8.53586	11.4482	11.8539	11.9632	11.5057	4.07296	20
BnaA04T0075900WE;BnaC04T0326500WE	BnaA04T0075900WE	GO:0004332	fructose-bisphosphate aldolase, cytoplasmic isozyme-like; K01623 fructose-bisphosphate aldolase, class I [EC:4.1.2.13] (A)	Fructose-bisphosphate aldolase, cytoplasmic isozyme 2 OS=Pisum sativum PE=3 SV=1	Fructose-bisphosphate aldolase class-I	BnaCnng50220D [Brassica napus]	GSBRNA2T00126584001	AT3G52930	13.5831	12.8895	13.435	13.8495	13.7535	13.5842	13.3837	12.8029	13.1704	13.3648	12.7416	13.6977	13.6992	13.4478	13.2847	13.4839	12.9357	13.4358	13.1295	4.08337	20
BnaA04T0076100WE	BnaA04T0076100WE	GO:0016491	peroxiredoxin-2D; K03386 peroxiredoxin (alkyl hydroperoxide reductase subunit C) [EC:1.11.1.15] (A)	Peroxiredoxin-2E, chloroplastic OS=Arabidopsis thaliana GN=PRXIIE PE=1 SV=2	Redoxin	BnaA04g05100D [Brassica napus]	GSBRNA2T00126582001	AT3G52960	14.5357	14.6397	14.6114	14.9253	14.6054	14.5845	14.4104	14.6606	14.7117	14.8047	14.9102	14.7922	14.8385	14.663	14.5914	14.7309	14.553	14.747	14.7752	3.68496	20
BnaA04T0082000WE;BnaC04T0354600WE	BnaA04T0082000WE	GO:0003723	eukaryotic translation initiation factor 1A; K03236 translation initiation factor 1A (A)	Eukaryotic translation initiation factor 1A OS=Onobrychis viciifolia PE=2 SV=2	Translation initiation factor 1A / IF-1	PREDICTED: eukaryotic translation initiation factor 1A [Brassica rapa]	-	-	11.3524	10.2947	11.7735	10.0998	11.3582	10.9715	10.9461	10.3939	10.8591	10.187	9.26492	11.3013	11.5605	11.1431	12.0657	11.2544	11.1833	10.7113	12.0644	4.18339	20
BnaA04T0088500WE	BnaA04T0088500WE	GO:0004356	glutamine synthetase cytosolic isozyme 1-1-like; K01915 glutamine synthetase [EC:6.3.1.2] (A)	Glutamine synthetase cytosolic isozyme 1-1 OS=Arabidopsis thaliana GN=GLN1-1 PE=1 SV=2	Glutamine synthetase, beta-Grasp domain	glutamate--ammonia ligase [Brassica napus]	GSBRNA2T00114519001	AT5G37600	10.4128	11.1419	10.9476	11.6109	11.4804	11.0678	11.5641	12.979	12.6157	12.8002	13.2828	10.5988	10.7303	10.8829	10.5548	10.7917	10.5954	9.93755	10.5434	3.89332	20
BnaA04T0094600WE	BnaA04T0094600WE	GO:0019904	14-3-3-like protein GF14 psi; K06630 14-3-3 protein epsilon (A)	14-3-3-like protein GF14 psi OS=Arabidopsis thaliana GN=GRF3 PE=1 SV=2	14-3-3 protein	BnaA04g08680D [Brassica napus]	GSBRNA2T00114434001	AT5G38480	11.5599	11.0791	11.5085	10.8366	11.5407	11.491	11.3343	10.8168	11.1059	11.6246	11.0201	11.4813	11.4917	11.6875	11.3795	11.5754	10.6899	11.3461	10.6867	3.97371	20
BnaA04T0101600WE;BnaC04T0382700WE	BnaA04T0101600WE	GO:0006886	vesicle transport v-SNARE 11-like; K08493 vesicle transport through interaction with t-SNAREs 1 (A)	Vesicle transport v-SNARE 13 OS=Arabidopsis thaliana GN=VTI13 PE=2 SV=1	Snare region anchored in the vesicle membrane C-terminus	PREDICTED: vesicle transport v-SNARE 11-like [Brassica rapa]	GSBRNA2T00114320001	AT5G39510	10.1612	9.98579	10.3324	10.4548	10.4068	10.6881	10.3818	11.0375	11.0818	11.1002	10.4483	9.91451	9.85213	10.0551	9.84879	10.304	10.0984	9.62806	9.57921	4.09624	20
BnaA04T0102000WE	BnaA04T0102000WE	--	--	Uncharacterized protein At5g39570 OS=Arabidopsis thaliana GN=At5g39570 PE=1 SV=1	--	PREDICTED: uncharacterized protein At5g39570 [Brassica rapa]	GSBRNA2T00114316001	-	11.4077	12.9344	11.1751	10.9364	11.9364	11.6251	10.5633	11.8268	11.2576	9.96489	9.44	11.6822	12.0113	11.5002	11.3087	11.9164	12.4595	12.0658	11.8117	3.66529	20
BnaA04T0111200WE;BnaC04T0395100WE	BnaA04T0111200WE	GO:0003676	heterogeneous nuclear ribonucleoprotein A3 homolog 2; K12741 heterogeneous nuclear ribonucleoprotein A1/A3 (A)	Heterogeneous nuclear ribonucleoprotein 1 OS=Arabidopsis thaliana GN=RNP1 PE=1 SV=1	RNA recognition motif. (a.k.a. RRM, RBD, or RNP domain)	BnaA04g10360D [Brassica napus]	GSBRNA2T00075073001	AT5G40490	11.8364	11.8708	11.6651	11.9491	11.9341	12.0805	11.4245	11.7874	11.741	11.6634	11.1285	11.5795	11.3976	11.1386	11.5101	11.2965	11.7291	11.6227	11.6535	4.36483	20
BnaA04T0113200WE;BnaA07T0167800WE;BnaC06T0156200WE	BnaA04T0113200WE	GO:0016020	prohibitin-3, mitochondrial; K17080 prohibitin 1 (A)	Prohibitin-3, mitochondrial OS=Arabidopsis thaliana GN=PHB3 PE=1 SV=1	SPFH domain / Band 7 family	PREDICTED: prohibitin-3, mitochondrial [Brassica rapa]	GSBRNA2T00075041001	AT5G40770	11.7993	11.3971	11.6735	11.5215	11.3747	11.1365	11.2964	11.2179	11.9441	11.336	11.1338	11.0603	10.9967	11.4022	11.5444	11.5141	11.1516	11.6129	10.7852	4.39609	20
BnaA04T0122500WE	BnaA04T0122500WE	GO:0005742	hypothetical protein; K03189 urease accessory protein (A)	UPF0160 protein MYG1, mitochondrial OS=Rattus norvegicus GN=Myg1 PE=1 SV=1	Plant specific mitochondrial import receptor subunit TOM20	BnaUnng00160D [Brassica napus]	GSBRNA2T00038436001	AT5G41970	12.0068	11.6823	13.9643	12.1105	11.9039	11.897	11.7597	9.9133	11.894	11.6485	11.4541	11.8748	11.7388	11.6431	11.8166	11.9027	12.3338	11.5349	12.0192	4.17416	20
BnaA04T0132500WE;BnaA06T0476000WE;BnaA09T0565200WE;BnaC03T0583800WE;BnaC04T0419200WE;BnaC07T0487300WE;BnaC08T0398700WE;Bnascaffold1716T0015600WE;Bnascaffold1716T0015600WE.1;Bnascaffold286T0002700WE	BnaA04T0132500WE	--	40S ribosomal protein S25-4-like; K02975 small subunit ribosomal protein S25e (A)	40S ribosomal protein S25-4 OS=Arabidopsis thaliana GN=RPS25E PE=2 SV=1	S25 ribosomal protein	BnaA04g12260D [Brassica napus]	GSBRNA2T00090245001	AT4G39200	14.624	16.2468	14.5258	14.4139	14.0365	14.115	13.7897	15.7715	15.6281	14.0831	15.4259	14.6147	14.2518	13.917	16.0909	14.1531	16.6727	14.2355	16.2254	4.36183	20
BnaA04T0134200WE	BnaA04T0134200WE	--	--	Probable ATP synthase 24 kDa subunit, mitochondrial OS=Arabidopsis thaliana GN=At2g21870 PE=1 SV=1	--	BnaA04g12500D [Brassica napus]	GSBRNA2T00090217001	AT2G21870	10.8068	10.8063	10.9406	10.2511	10.8997	11.2055	11.2614	11.3729	11.1808	11.5245	11.2973	10.9022	10.9882	10.7421	10.5655	10.8155	10.3889	10.9753	10.6251	4.26742	20
BnaA04T0136200WE	BnaA04T0136200WE	GO:0005515	--	--	PLAT/LH2 domain	BnaA04g12670D [Brassica napus]	GSBRNA2T00090188001	AT2G22170	14.72	13.9792	15.0864	14.5571	14.3979	14.9035	15.4065	14.3434	15.1257	15.8515	14.36	14.8539	15.1679	14.7298	13.5839	14.7538	14.7222	14.6172	12.1533	4.17778	20
BnaA04T0147200WE	BnaA04T0147200WE	GO:0005515	MATH domain-containing protein At5g43560-like; K10523 speckle-type POZ protein (A)	Ubiquitin carboxyl-terminal hydrolase 12 OS=Arabidopsis thaliana GN=UBP12 PE=1 SV=2	MATH domain	PREDICTED: uncharacterized protein LOC103864488 isoform X1 [Brassica rapa]	GSBRNA2T00068244001	-	11.9012	12.369	11.8237	11.5316	12.1936	12.3299	12.1727	13.5594	12.4484	12.469	13.3139	11.9416	12.3603	12.69	12.1556	12.0626	11.9396	12.4465	12.5079	4.08724	20
BnaA04T0151200WE	BnaA04T0151200WE	GO:0008152	NADP-dependent glyceraldehyde-3-phosphate dehydrogenase; K00131 glyceraldehyde-3-phosphate dehydrogenase (NADP+) [EC:1.2.1.9] (A)	NADP-dependent glyceraldehyde-3-phosphate dehydrogenase OS=Arabidopsis thaliana GN=ALDH11A3 PE=1 SV=2	Aldehyde dehydrogenase family	PREDICTED: NADP-dependent glyceraldehyde-3-phosphate dehydrogenase [Brassica rapa]	GSBRNA2T00083306001	AT2G24270	13.3248	13.0807	13.4156	13.1916	13.3592	13.2824	12.8679	12.3927	12.5357	12.8053	12.3971	13.4919	13.411	12.9713	12.8502	13.0579	13.2115	13.1597	12.8928	3.73084	20
BnaA04T0168400WE;BnaC04T0467100WE	BnaA04T0168400WE	GO:0003723	60S ribosomal protein L10a-2; K02865 large subunit ribosomal protein L10Ae (A)	60S ribosomal protein L10a-2 OS=Arabidopsis thaliana GN=RPL10AB PE=1 SV=1	Alpha/beta hydrolase family	PREDICTED: uncharacterized protein LOC103864787 [Brassica rapa]	-	-	12.626	9.97727	12.6859	12.4211	12.4735	12.3887	12.1962	9.82143	10.798	12.4128	11.7675	12.4871	12.3664	12.2069	10.6315	12.4036	9.66225	12.4313	10.4883	3.99218	20
BnaA04T0169100WE	BnaA04T0169100WE	GO:0003735	60S acidic ribosomal protein P2-2-like; K02943 large subunit ribosomal protein LP2 (A)	60S acidic ribosomal protein P2-1 OS=Arabidopsis thaliana GN=RPP2A PE=2 SV=2	60s Acidic ribosomal protein	PREDICTED: 60S acidic ribosomal protein P2-2-like [Brassica rapa]	GSBRNA2T00045256001	AT2G27710	12.4477	12.0317	12.4755	11.2237	11.8404	11.7548	11.8563	10.6898	11.2724	11.2925	10.5142	11.7788	11.964	11.8006	12.1776	11.8271	11.9305	12.1551	12.2613	4.31048	20
BnaA04T0174800WE	BnaA04T0174800WE	GO:0000786	histone H2B.3-like; K11252 histone H2B (A)	Histone H2B.3 OS=Arabidopsis thaliana GN=At2g28720 PE=1 SV=3	Core histone H2A/H2B/H3/H4	PREDICTED: histone H2B.3-like [Brassica rapa]	-	-	13.0424	18.0218	13.3546	13.735	12.8435	13.3347	13.0594	17.9273	19.4318	13.749	19.6381	13.5712	13.2107	12.6315	18.7424	12.5313	17.5584	13.4925	18.1361	3.60768	20
BnaA04T0186800WE	BnaA04T0186800WE	GO:0000786	histone H1.2; K11275 histone H1/5 (A)	Histone H1.2 OS=Arabidopsis thaliana GN=At2g30620 PE=1 SV=1	linker histone H1 and H5 family	PREDICTED: histone H1.2 [Brassica rapa]	GSBRNA2T00043416001	AT2G30620	13.3724	13.5478	13.8317	13.546	13.9252	13.9314	13.6991	14.0618	13.9921	14.0962	13.6343	13.8352	13.7162	13.4957	13.2348	13.3814	13.3276	13.6966	13.1355	3.99346	20
BnaA04T0188600WE	BnaA04T0188600WE	GO:0005515	glutathione S-transferase F9-like; K00799 glutathione S-transferase [EC:2.5.1.18] (A)	Glutathione S-transferase F9 OS=Arabidopsis thaliana GN=GSTF9 PE=1 SV=1	Glutathione S-transferase, N-terminal domain	BnaA04g17910D [Brassica napus]	GSBRNA2T00043389001	AT2G30860	10.9912	11.1566	11.6077	11.256	11.2183	11.0653	10.7542	10.8571	11.3423	11.0265	11.0087	11.3035	11.6773	11.1706	11.8859	10.5045	10.7044	10.6042	10.9919	4.46304	20
BnaA04T0197300WE;BnaC04T0503400WE	BnaA04T0197300WE	GO:0003735	40S ribosomal protein S12-1; K02951 small subunit ribosomal protein S12e (A)	40S ribosomal protein S12-2 OS=Arabidopsis thaliana GN=RPS12C PE=1 SV=1	Ribosomal protein L7Ae/L30e/S12e/Gadd45 family	BnaA04g28840D [Brassica napus]	-	-	11.6301	10.5966	9.33247	10.6621	11.0952	10.7641	10.5629	10.223	10.766	10.7934	10.5075	11.0098	11.4188	10.8598	11.2067	10.8353	11.1043	10.5131	10.6612	4.11704	20
BnaA04T0200500WE;BnaC04T0506700WE	BnaA04T0200500WE	--	26S proteasome non-ATPase regulatory subunit 1 homolog A-like; K03032 26S proteasome regulatory subunit N2 (A)	26S proteasome non-ATPase regulatory subunit 1 homolog A OS=Arabidopsis thaliana GN=RPN2A PE=1 SV=1	HEAT repeats	BnaA04g19020D [Brassica napus]	GSBRNA2T00006450001	AT2G32730	9.61183	9.56719	9.76961	9.59474	9.74296	9.64989	9.69037	9.86977	10.1151	9.942	9.79439	9.77458	9.73308	9.57606	9.74804	9.79976	9.83649	9.63099	9.76866	4.04869	20
BnaA04T0207300WE;BnaC04T0514900WE	BnaA04T0207300WE	GO:0003723	30S ribosomal protein S5, chloroplastic-like; K02988 small subunit ribosomal protein S5 (A)	30S ribosomal protein S5, chloroplastic OS=Arabidopsis thaliana GN=rps5 PE=2 SV=1	Ribosomal protein S5, N-terminal domain	BnaA04g19830D [Brassica napus]	GSBRNA2T00064577001	AT2G33800	14.2641	13.721	14.1008	14.2286	14.0632	14.0765	13.8158	13.3714	13.0958	13.8056	12.9287	13.9038	13.9004	14.1982	13.416	13.8708	13.4861	14.0279	13.6084	3.75425	20
BnaA04T0213400WE	BnaA04T0213400WE	GO:0006662	thioredoxin O1, mitochondrial; K03671 thioredoxin 1 (A)	Thioredoxin O1, mitochondrial OS=Arabidopsis thaliana GN=At2g35010 PE=2 SV=1	Thioredoxin	PREDICTED: thioredoxin O1, mitochondrial [Brassica rapa]	GSBRNA2T00076989001	AT2G35010	11.2127	11.7432	11.1605	11.4206	10.7685	10.6088	10.0364	11.4972	12.1003	11.1711	11.3822	10.7462	10.8828	11.2214	11.3058	11.2166	10.9457	11.347	9.86922	4.33459	20
BnaA04T0218600WE;BnaC04T0529100WE;BnaC04T0529100WE.1	BnaA04T0218600WE	--	STAB2; stabilin 2; K19013 stabilin-2 (A)	Fasciclin-like arabinogalactan protein 16 OS=Arabidopsis thaliana GN=FLA16 PE=2 SV=1	Fasciclin domain	BnaA04g20880D [Brassica napus]	GSBRNA2T00069642001	AT2G35860	11.0565	13.2514	11.8728	11.5143	11.7177	10.4393	10.2315	12.4533	12.674	11.5653	13.1735	11.5351	11.1631	11.0765	10.677	11.7527	12.3996	10.847	10.6235	4.60302	20
BnaA04T0221000WE;BnaC04T0532700WE	BnaA04T0221000WE	GO:0003735	40S ribosomal protein S14-2; K02955 small subunit ribosomal protein S14e (A)	40S ribosomal protein S14-2 OS=Arabidopsis thaliana GN=RPS14B PE=1 SV=1	Ribosomal protein S11	PREDICTED: uncharacterized protein LOC103865518 [Brassica rapa]	GSBRNA2T00077240001	AT2G36145	12.191	12.2915	12.1323	11.6088	12.1257	12.0175	12.7693	13.0983	13.4834	11.7407	13.2054	11.8049	11.4088	11.3934	12.0544	11.7888	12.3809	11.6813	11.8052	4.33306	20
BnaA04T0223800WE;BnaA04T0223800WE.1	BnaA04T0223800WE	GO:0000015	bifunctional enolase 2/transcriptional activator; K01689 enolase [EC:4.2.1.11] (A)	Bifunctional enolase 2/transcriptional activator OS=Arabidopsis thaliana GN=ENO2 PE=1 SV=1	Enolase, N-terminal domain	PREDICTED: bifunctional enolase 2/transcriptional activator [Brassica rapa]	-	-	11.6111	11.8526	11.7241	11.8627	11.6918	11.726	11.8223	11.2975	11.5272	11.7365	11.22	12.015	11.6112	11.8207	11.8865	11.884	11.9108	11.7282	11.6514	4.14481	20
BnaA04T0226800WE;BnaC03T0146100WE;BnaC04T0539300WE	BnaA04T0226800WE	GO:0003735	60S ribosomal protein L12-2-like; K02870 large subunit ribosomal protein L12e (A)	60S ribosomal protein L12-1 OS=Arabidopsis thaliana GN=RPL12A PE=2 SV=2	Ribosomal protein L11, RNA binding domain	PREDICTED: 60S ribosomal protein L12-2 [Brassica rapa]	-	-	14.3253	14.294	14.4324	13.8722	14.1119	14.1119	13.842	14.3677	14.3562	14.1261	14.1949	13.7982	14.2238	14.0126	14.4516	13.6237	14.5918	14.1251	14.5087	4.1678	20
BnaA04T0267700WE	BnaA04T0267700WE	GO:0003735	--	Desiccation protectant protein Lea14 homolog OS=Glycine max PE=2 SV=1	Ribosomal Proteins L2, C-terminal domain	PREDICTED: uncharacterized protein LOC103866119 [Brassica rapa]	GSBRNA2T00045156001	AT2G44060	10.9234	10.9373	10.9718	10.7988	10.8744	10.966	10.7431	9.08128	10.1634	9.66672	8.98657	11.0515	11.1689	10.9157	10.9759	10.9512	10.998	10.9432	10.9165	4.00765	20
BnaA04T0270000WE;BnaC04T0586000WE	BnaA04T0270000WE	GO:0005737	CHL-CPN10; 20 kDa chaperonin, chloroplastic-like; K04078 chaperonin GroES (A)	10 kDa chaperonin 1 OS=Bradyrhizobium diazoefficiens (strain JCM 10833 / IAM 13628 / NBRC 14792 / USDA 110) GN=groS1 PE=2 SV=1	Chaperonin 10 Kd subunit	20 kDa chaperonin, chloroplastic-like [Brassica rapa]	GSBRNA2T00045187001	AT2G44650	10.2704	9.95377	9.72164	9.74743	8.67836	8.86634	9.84916	9.29409	9.53157	9.27088	9.77783	9.62098	9.89186	9.06832	10.2433	8.87455	9.91379	9.94433	10.1826	4.44218	20
BnaA04T0272600WE;BnaC04T0588800WE	BnaA04T0272600WE	GO:0016765	3-phosphoshikimate 1-carboxyvinyltransferase, chloroplastic; K00800 3-phosphoshikimate 1-carboxyvinyltransferase [EC:2.5.1.19] (A)	3-phosphoshikimate 1-carboxyvinyltransferase, chloroplastic OS=Brassica napus PE=3 SV=1	EPSP synthase (3-phosphoshikimate 1-carboxyvinyltransferase)	BnaA04g26090D [Brassica napus]	GSBRNA2T00063236001	AT2G45300	11.2675	11.3574	11.2964	11.301	11.3394	10.9994	10.827	10.43	10.9437	10.7948	10.8618	11.2534	11.1743	11.243	11.4997	11.0999	11.1914	10.8576	11.1916	3.90178	20
BnaA04T0275900WE	BnaA04T0275900WE	--	--	Remorin OS=Arabidopsis thaliana GN=DBP PE=1 SV=1	Remorin, N-terminal region	BnaA04g26460D [Brassica napus]	GSBRNA2T00063277001	AT2G45820	13.6143	14.7443	13.8879	14.4012	13.2573	14.1485	12.9945	15.9801	14.9414	14.5476	15.409	14.1046	13.7921	13.5839	13.5783	12.1671	14.4164	13.6214	14.2693	3.90778	20
BnaA04T0278100WE;BnaC04T0594700WE;Bnascaffold2991T0000600WE	BnaA04T0278100WE	GO:0009269	--	Desiccation-related protein At2g46140 OS=Arabidopsis thaliana GN=At2g46140 PE=1 SV=1	Late embryogenesis abundant protein	PREDICTED: desiccation-related protein At2g46140-like [Brassica rapa]	-	-	10.7048	10.1407	11.2277	11.3172	11.0956	11.1941	11.2988	10.9138	10.9524	11.3109	10.5604	11.2432	11.2196	10.862	10.4608	10.9419	10.3047	11.1288	9.85062	4.3344	20
BnaA04T0280900WE;BnaC04T0597100WE	BnaA04T0280900WE	GO:0004672	CDPK-related kinase 3-like; K13412 calcium-dependent protein kinase [EC:2.7.11.1] (A)	CDPK-related kinase 3 OS=Arabidopsis thaliana GN=CRK3 PE=1 SV=1	Protein kinase domain	BnaA04g26710D [Brassica napus]	GSBRNA2T00088665001	AT2G46700	16.9728	17.1437	16.9993	16.9805	17.4615	17.395	17.3268	16.8869	17.0967	17.0152	16.9365	17.2755	17.386	17.0985	17.0956	17.0715	17.0508	17.2351	17.2112	4.44171	20
BnaA04T0281500WE	BnaA04T0281500WE	--	--	Protein CURVATURE THYLAKOID 1B, chloroplastic OS=Arabidopsis thaliana GN=CURT1B PE=1 SV=2	CAAD domains of cyanobacterial aminoacyl-tRNA synthetase	BnaC04g51600D [Brassica napus]	GSBRNA2T00088658001	AT2G46820	13.423	14.6966	14.2983	13.2284	12.5222	12.7205	13.4105	14.0865	13.9237	13.6846	13.6574	13.0921	13.3078	14.3416	14.4065	13.9298	13.6099	14.3249	13.5295	3.86201	20
BnaA05T0011700WE;BnaC04T0021500WE	BnaA05T0011700WE	GO:0005506	cytochrome P450 98A3-like; K09754 coumaroylquinate(coumaroylshikimate) 3'-monooxygenase [EC:1.14.13.36] (A)	Cytochrome P450 98A3 OS=Arabidopsis thaliana GN=CYP98A3 PE=1 SV=1	Cytochrome P450	BnaA05g01910D [Brassica napus]	GSBRNA2T00132827001	AT2G40890	12.7887	10.913	12.6945	13.0804	14.2829	13.242	11.9456	12.1484	9.4517	12.2035	9.65387	12.5065	12.6494	12.4051	11.8943	12.6258	12.1817	11.9089	9.9814	4.52723	20
BnaA05T0016800WE	BnaA05T0016800WE	GO:0003779	villin-3-like; K05768 gelsolin (A)	Villin-2 OS=Arabidopsis thaliana GN=VLN2 PE=1 SV=2	Villin headpiece domain	BnaA05g02390D [Brassica napus]	GSBRNA2T00132772001	AT2G41740	8.62844	10.7479	9.50794	8.86362	10.8333	10.0409	9.75393	11.4764	10.2232	11.0784	10.9447	9.23745	10.6487	9.91796	10.6816	10.8982	8.87109	10.0376	9.94652	4.32546	20
BnaA05T0031500WE;BnaC04T0044100WE	BnaA05T0031500WE	GO:0008757	hypothetical protein; K00569 thiopurine S-methyltransferase [EC:2.1.1.67] (A)	Thiocyanate methyltransferase 1 OS=Brassica oleracea GN=TMT1 PE=1 SV=1	Thiopurine S-methyltransferase (TPMT)	BnaA05g03610D [Brassica napus]	GSBRNA2T00132624001	AT2G43910	12.4549	12.6555	12.2129	12.776	12.7754	12.2967	11.8944	11.7503	12.3928	11.5398	12.2993	12.6505	12.5166	12.5165	12.4142	12.5096	12.463	12.5857	12.3736	4.01365	20
BnaA05T0032800WE;BnaC04T0045600WE	BnaA05T0032800WE	--	60S ribosomal protein L7-3; K02937 large subunit ribosomal protein L7e (A)	60S ribosomal protein L7-3 OS=Arabidopsis thaliana GN=RPL7C PE=2 SV=1	Ribosomal protein L30p/L7e	PREDICTED: 60S ribosomal protein L7-3 [Brassica rapa]	GSBRNA2T00132609001	-	12.6382	12.2896	12.8226	11.8732	12.4876	12.3967	12.2686	11.9753	12.2994	12.5763	12.1876	12.3409	12.2728	12.6024	12.6345	12.4714	12.4461	12.4317	12.4211	4.03223	20
BnaA05T0045100WE	BnaA05T0045100WE	--	--	Remorin OS=Arabidopsis thaliana GN=DBP PE=1 SV=1	Remorin, N-terminal region	PREDICTED: remorin-like [Brassica rapa]	GSBRNA2T00116738001	AT2G45820	12.6947	13.2566	12.7532	12.7273	12.1	12.9513	12.4895	13.9788	13.4065	12.6424	13.6768	12.8907	12.8413	12.6613	12.3589	12.5554	12.9068	12.9757	12.7756	4.35531	20
BnaA05T0063200WE;BnaA05T0063200WE.1	BnaA05T0063200WE	GO:0003989	accA1-2; acetyl-coenzyme A carboxylase carboxyl transferase subunit alpha, chloroplastic-like; K01962 acetyl-CoA carboxylase carboxyl transferase subunit alpha [EC:6.4.1.2] (A)	Acetyl-coenzyme A carboxylase carboxyl transferase subunit alpha, chloroplastic OS=Arabidopsis thaliana GN=CAC3 PE=1 SV=1	Acetyl co-enzyme A carboxylase carboxyltransferase alpha subunit	chloroplast carboxyltransferase alpha subunit [Brassica napus]	GSBRNA2T00116917001	AT2G38040	13.1593	17.9428	12.99	12.747	12.5072	12.5865	14.5886	16.5686	15.2734	13.8657	15.8804	12.1603	13.7138	14.3538	16.0632	12.7514	16.5479	13.3514	15.8915	4.24936	20
BnaA05T0070500WE;BnaC04T0096000WE	BnaA05T0070500WE	GO:0009058	phenylalanine ammonia-lyase 1; K10775 phenylalanine ammonia-lyase [EC:4.3.1.24] (A)	Phenylalanine ammonia-lyase 1 OS=Arabidopsis thaliana GN=PAL1 PE=1 SV=3	Aromatic amino acid lyase	PREDICTED: phenylalanine ammonia-lyase 1 [Brassica rapa]	GSBRNA2T00117010001	AT2G37040	12.4246	12.5302	13.0346	12.1262	12.4052	12.8883	11.4188	13.1439	13.591	13.0703	11.8174	12.3833	12.0377	10.4156	12.0288	12.2355	12.5266	9.99341	11.3013	4.10721	20
BnaA05T0085000WE;BnaC03T0614900WE	BnaA05T0085000WE	GO:0005515	26S proteasome non-ATPase regulatory subunit 13 homolog B; K03039 26S proteasome regulatory subunit N9 (A)	26S proteasome non-ATPase regulatory subunit 13 homolog B OS=Arabidopsis thaliana GN=RPN9B PE=1 SV=1	PCI domain	PREDICTED: 26S proteasome non-ATPase regulatory subunit 13 homolog B [Brassica rapa]	GSBRNA2T00126924001	AT4G19006	14.6483	14.7327	14.5947	14.2058	14.6081	14.1473	14.2173	14.4608	14.8009	14.3129	14.1135	14.2311	14.2483	14.3443	14.6249	14.3603	14.7006	14.2777	14.083	4.36468	20
BnaA05T0092300WE	BnaA05T0092300WE	GO:0005198	uncharacterized LOC106373525; K17893 ubiquinol oxidase [EC:1.10.3.11] (A)	Plastid lipid-associated protein 3, chloroplastic OS=Brassica campestris GN=PAP3 PE=2 SV=1	PAP_fibrillin	plastid-lipid associated protein PAP3 [Brassica rapa subsp. oleifera]	GSBRNA2T00050307001	AT2G35490	12.2424	11.2175	12.1159	11.5449	12.4826	12.376	12.575	11.2993	12.6674	12.0795	14.0804	12.187	12.2469	12.1702	12.7169	12.3017	10.9932	12.4644	12.6017	3.76223	20
BnaA05T0110300WE;BnaC04T0136900WE	BnaA05T0110300WE	GO:0005524	chaperonin CPN60-like 1, mitochondrial; K04077 chaperonin GroEL (A)	Chaperonin CPN60-like 1, mitochondrial OS=Arabidopsis thaliana GN=At2g33210 PE=2 SV=1	TCP-1/cpn60 chaperonin family	PREDICTED: chaperonin CPN60-like 1, mitochondrial [Brassica rapa]	GSBRNA2T00095212001	AT2G33210	9.44039	9.34095	9.62988	9.12152	9.61773	9.61523	9.58728	9.45826	9.67844	9.83741	9.59531	9.44895	9.23154	9.30981	9.60453	9.34565	9.53835	9.39303	9.56612	4.05721	20
BnaA05T0115100WE	BnaA05T0115100WE	--	--	--	--	PREDICTED: myosin-9 [Brassica rapa]	-	-	11.0471	14.1409	12.228	12.1963	11.8348	12.1306	12.5803	12.8384	12.2516	12.7121	12.5049	12.259	11.4868	11.6557	11.6813	12.6339	11.5825	11.518	12.4176	4.66005	20
BnaA05T0118200WE	BnaA05T0118200WE	--	USP7; ubiquitin specific peptidase 7 (herpes virus-associated); K11838 ubiquitin carboxyl-terminal hydrolase 7 [EC:3.4.19.12] (A)	Transcription factor Pur-alpha 1 OS=Arabidopsis thaliana GN=PURA1 PE=1 SV=2	PurA ssDNA and RNA-binding protein	BnaA05g35250D [Brassica napus]	GSBRNA2T00043852001	AT2G32080	10.1616	10.4958	10.1974	10.1177	10.0181	10.1263	10.3152	10.9895	10.8572	10.6351	11.0258	10.1339	10.5742	10.3885	10.4725	10.2393	10.6688	10.35	10.3974	4.38219	20
BnaA05T0142600WE;BnaC06T0142200WE	BnaA05T0142600WE	GO:0005515	Trimeric LpxA-like enzyme isoform 1; K03240 translation initiation factor eIF-2B subunit epsilon (A)	Basic leucine zipper and W2 domain-containing protein 2 OS=Gallus gallus GN=BZW2 PE=2 SV=1	eIF4-gamma/eIF5/eIF2-epsilon	BnaC06g42190D [Brassica napus]	GSBRNA2T00066225001	AT5G36230	10.7999	10.5054	10.7539	10.6546	10.6603	10.2766	10.354	9.44535	9.98754	9.33439	9.01861	10.6569	10.5761	10.3397	10.4634	10.3086	10.7586	10.1657	10.6329	3.48057	20
BnaA05T0160600WE;BnaC06T0112300WE	BnaA05T0160600WE	GO:0006108	malate dehydrogenase 1, mitochondrial-like; K00026 malate dehydrogenase [EC:1.1.1.37] (A)	Malate dehydrogenase 1, mitochondrial OS=Arabidopsis thaliana GN=At1g53240 PE=1 SV=1	lactate/malate dehydrogenase, NAD binding domain	BnaA05g14590D [Brassica napus]	GSBRNA2T00033313001	AT1G53240	11.5136	11.1404	10.8685	11.4196	11.2082	11.6419	11.3954	11.3875	11.547	11.1247	11.4368	11.2721	11.2733	11.328	11.5101	11.1606	11.1182	11.4357	11.1736	4.20816	20
BnaA05T0166300WE;BnaA05T0166300WE.1	BnaA05T0166300WE	--	--	Jacalin-related lectin 4 OS=Arabidopsis thaliana GN=JAL4 PE=2 SV=1	Jacalin-like lectin domain	BnaA05g15070D [Brassica napus]	-	-	12.3671	12.5158	12.166	12.6427	12.4679	12.6067	12.9611	13.5176	12.796	13.2325	12.935	12.5226	12.5364	12.5707	12.5325	12.6134	12.805	12.4277	12.4643	3.05396	20
BnaA05T0176100WE;BnaA06T0031800WE;BnaC02T0381300WE;BnaC06T0034600WE	BnaA05T0176100WE	GO:0003924	tubulin alpha-2 chain-like; K07374 tubulin alpha (A)	Tubulin alpha-4 chain OS=Arabidopsis thaliana GN=TUBA4 PE=2 SV=2	Tubulin C-terminal domain	tubulin alpha-4 chain [Arabidopsis thaliana]	-	-	13.1541	11.7143	13.2151	12.3547	13.1658	12.8901	12.6865	12.0318	12.8127	13.1628	11.9245	12.7592	12.8657	12.9993	12.6636	13.0793	12.75	12.8532	11.819	4.17311	20
BnaA05T0179600WE;BnaA08T0034500WE;BnaC05T0296900WE;BnaC08T0017100WE	BnaA05T0179600WE	GO:0004107	chorismate synthase, chloroplastic-like; K01736 chorismate synthase [EC:4.2.3.5] (A)	Chorismate synthase, chloroplastic OS=Arabidopsis thaliana GN=EMB1144 PE=2 SV=2	Chorismate synthase	PREDICTED: chorismate synthase, chloroplastic-like [Brassica rapa]	GSBRNA2T00028132001	AT1G48850	13.186	13.0623	13.2893	13.739	13.4844	13.3283	13.2895	13.2893	13.2199	13.3939	13.0999	13.2956	13.2697	13.1762	13.2555	13.118	13.3048	12.8995	13.1332	3.73535	20
BnaA05T0270100WE;BnaC03T0235000WE	BnaA05T0270100WE	GO:0003723	40S ribosomal protein S18; K02964 small subunit ribosomal protein S18e (A)	40S ribosomal protein S18 OS=Arabidopsis thaliana GN=RPS18A PE=1 SV=1	Ribosomal protein S13/S18	BnaA09g23350D [Brassica napus]	GSBRNA2T00040217001	AT1G34030	13.9457	12.9092	14.0304	13.7383	13.7834	13.7354	13.3899	12.6313	12.6894	13.8043	13.1104	13.6281	13.7182	13.6539	13.7349	13.6022	13.054	13.7067	13.0038	3.89725	20
BnaA05T0304900WE;BnaC05T0366100WE	BnaA05T0304900WE	--	hypothetical protein; K06965 protein pelota (A)	Reactive Intermediate Deaminase A, chloroplastic OS=Arabidopsis thaliana GN=RIDA PE=1 SV=1	Endoribonuclease L-PSP	PREDICTED: ribonuclease UK114 [Brassica rapa]	GSBRNA2T00014445001	AT3G20390	12.8949	12.8354	13.2551	12.4033	12.9389	12.3378	12.3964	12.531	12.8777	12.6374	12.6323	12.34	12.6887	12.6583	12.9356	12.2164	11.5347	12.5487	12.2516	4.21922	20
BnaA05T0335900WE	BnaA05T0335900WE	GO:0004148	dihydrolipoyl dehydrogenase 2, mitochondrial; K00382 dihydrolipoamide dehydrogenase [EC:1.8.1.4] (A)	Dihydrolipoyl dehydrogenase 2, mitochondrial OS=Arabidopsis thaliana GN=LPD2 PE=1 SV=1	Pyridine nucleotide-disulphide oxidoreductase, dimerisation domain	BnaA05g22860D [Brassica napus]	GSBRNA2T00153817001	AT3G17240	10.1707	10.2243	10.6737	10.4426	10.7627	10.9179	10.9548	11.5806	11.4945	11.5261	11.6215	10.7063	10.7376	10.7421	10.7016	10.6313	10.3597	10.8057	10.5084	4.21428	20
BnaA05T0361900WE;BnaA05T0361900WE.1	BnaA05T0361900WE	GO:0008152	dihydrolipoyllysine-residue acetyltransferase component 2 of pyruvate dehydrogenase complex, mitochondrial; K00627 pyruvate dehydrogenase E2 component (dihydrolipoamide acetyltransferase) [EC:2.3.1.12] (A)	Dihydrolipoyllysine-residue acetyltransferase component 2 of pyruvate dehydrogenase complex, mitochondrial OS=Arabidopsis thaliana GN=At3g13930 PE=2 SV=2	e3 binding domain	PREDICTED: dihydrolipoyllysine-residue acetyltransferase component 2 of pyruvate dehydrogenase complex, mitochondrial [Brassica rapa]	GSBRNA2T00104739001	AT3G13930	12.4509	12.8821	12.281	12.6025	12.4116	12.6862	12.8391	13.3838	12.9021	12.9473	12.9336	12.5921	12.4191	12.2735	12.736	12.3736	12.6868	12.6284	12.4717	4.10405	20
BnaA05T0367900WE	BnaA05T0367900WE	GO:0005515	enhancer of mRNA-decapping protein 4-like; K12616 enhancer of mRNA-decapping protein 4 (A)	Enhancer of mRNA-decapping protein 4 OS=Arabidopsis thaliana GN=VCS PE=1 SV=1	WD domain, G-beta repeat	PREDICTED: enhancer of mRNA-decapping protein 4 isoform X1 [Brassica rapa]	GSBRNA2T00079411001	AT3G13290	12.13	14.0776	11.6619	12.299	11.8799	12.8824	12.3799	13.1508	12.8148	12.7306	12.4266	12.4928	12.3503	11.8626	11.962	12.5484	13.2248	12.4028	12.2436	4.33466	20
BnaA05T0400200WE;BnaC05T0494300WE	BnaA05T0400200WE	GO:0006886	importin subunit beta-1; K14293 importin subunit beta-1 (A)	Importin subunit beta-1 OS=Arabidopsis thaliana GN=KPNB1 PE=1 SV=1	Importin-beta N-terminal domain	PREDICTED: importin subunit beta-1 [Brassica rapa]	GSBRNA2T00080644001	AT3G08947	9.98781	10.1588	9.84251	9.73609	10.1732	10.017	9.93515	9.89846	10.2357	10.0099	9.98508	9.9836	9.97553	9.71967	10.1452	10.0152	9.59766	9.71685	9.93315	3.76479	20
BnaA05T0409100WE;BnaC05T0503200WE	BnaA05T0409100WE	--	--	Uncharacterized protein At5g01610 OS=Arabidopsis thaliana GN=At5g01610 PE=1 SV=1	Protein of unknown function, DUF538	BnaA05g30170D [Brassica napus]	GSBRNA2T00059487001	AT3G07460	11.8663	12.5885	12.6449	12.4026	11.6299	11.5363	12.5302	13.5346	13.2611	13.4876	13.5818	12.3206	12.4789	12.822	11.8776	12.528	12.9731	12.5202	12.4056	4.64912	20
BnaA05T0409700WE	BnaA05T0409700WE	--	--	Auxin-induced in root cultures protein 12 OS=Arabidopsis thaliana GN=AIR12 PE=1 SV=3	Protein of unknown function (DUF568)	PREDICTED: auxin-induced in root cultures protein 12 [Brassica rapa]	GSBRNA2T00059480001	AT3G07390	8.55712	8.85452	9.80767	8.89548	8.48675	9.28959	9.43251	10.3917	11.0562	10.678	10.5679	9.06107	9.18394	8.68723	9.4142	8.57339	9.53483	8.41788	9.34874	4.11664	20
BnaA05T0410200WE;BnaA05T0410600WE	BnaA05T0410200WE	GO:0004553	hypothetical protein; K19891 glucan endo-1,3-beta-glucosidase 1/2/3 [EC:3.2.1.39] (A)	Probable glucan endo-1,3-beta-glucosidase A6 OS=Arabidopsis thaliana GN=A6 PE=2 SV=1	X8 domain	PREDICTED: probable glucan endo-1,3-beta-glucosidase A6 [Brassica rapa]	GSBRNA2T00026999001	AT3G07320	11.0809	11.1396	11.0465	10.1284	10.8463	10.9861	10.3656	11.0267	11.3552	11.1925	10.9933	10.2982	11.082	10.876	10.6131	10.8763	10.8622	10.7962	11.2109	4.12458	20
BnaA05T0420000WE;BnaC05T0515300WE	BnaA05T0420000WE	GO:0006470	dual specificity protein phosphatase 1B; K14165 atypical dual specificity phosphatase [EC:3.1.3.16 3.1.3.48] (A)	Dual specificity protein phosphatase 1B OS=Arabidopsis thaliana GN=DSPTP1B PE=1 SV=1	Dual specificity phosphatase, catalytic domain	BnaA05g31170D [Brassica napus]	GSBRNA2T00027107001	AT3G06110	10.2003	10.1314	10.141	10.9867	9.90728	10.3567	10.3967	10.3618	9.97194	10.5934	10.3586	10.4702	10.2171	10.049	9.51207	10.0362	10.3813	9.43055	9.1901	3.95073	20
BnaA05T0422300WE	BnaA05T0422300WE	--	chromodomain-helicase-DNA-binding protein 8; K14437 chromodomain-helicase-DNA-binding protein 7 [EC:3.6.4.12] (A)	--	--	PREDICTED: probable inactive protein kinase DDB_G0270444 isoform X1 [Brassica rapa]	GSBRNA2T00038532001	AT3G05900	12.2256	14.7651	12.4921	12.5201	11.3624	12.4556	13.0049	14.5468	13.0703	13.0375	12.8186	11.3978	12.2551	11.2384	13.1577	12.3636	14.1255	12.3418	13.1055	4.67774	20
BnaA05T0437500WE	BnaA05T0437500WE	GO:0008152	probable UTP--glucose-1-phosphate uridylyltransferase 2; K00963 UTP--glucose-1-phosphate uridylyltransferase [EC:2.7.7.9] (A)	Probable UTP--glucose-1-phosphate uridylyltransferase 2 OS=Arabidopsis thaliana GN=At3g03250 PE=1 SV=1	UTP--glucose-1-phosphate uridylyltransferase	BnaA05g32480D [Brassica napus]	GSBRNA2T00076110001	AT3G03250	12.203	12.2363	12.1699	12.3916	12.4662	12.5265	12.4442	12.6599	12.7179	12.6798	12.6697	12.5724	12.5145	12.2596	12.3448	12.3888	12.1829	12.1444	12.4118	4.13798	20
BnaA05T0442500WE	BnaA05T0442500WE	GO:0046854	inositol-phosphate phosphatase; K10047 inositol-phosphate phosphatase / L-galactose 1-phosphate phosphatase [EC:3.1.3.25 3.1.3.93] (A)	Inositol-phosphate phosphatase OS=Arabidopsis thaliana GN=VTC4 PE=1 SV=1	Inositol monophosphatase family	BnaA05g33260D [Brassica napus]	GSBRNA2T00003628001	AT3G02870	11.1869	11.2407	10.9107	11.5327	11.3067	11.151	10.5383	10.2411	10.449	10.5954	10.4613	11.6503	11.7168	11.4506	11.3026	10.992	10.8595	11.1343	11.122	3.78546	20
BnaA05T0444200WE	BnaA05T0444200WE	GO:0019904	14-3-3-like protein GF14 nu; K06630 14-3-3 protein epsilon (A)	14-3-3-like protein GF14 nu OS=Arabidopsis thaliana GN=GRF7 PE=1 SV=1	14-3-3 protein	PREDICTED: 14-3-3-like protein GF14 nu [Brassica rapa]	GSBRNA2T00003647001	AT5G16050	12.3354	11.756	12.5321	11.9823	12.2147	12.2252	12.4764	11.7177	11.7641	12.8677	11.7018	12.1961	12.2742	12.5921	11.7367	12.4623	11.3788	12.2036	11.349	4.21423	20
BnaA06T0010600WE	BnaA06T0010600WE	--	heat shock 70 kDa protein 14; K09489 heat shock 70kDa protein 4 (A)	Heat shock 70 kDa protein 14 OS=Arabidopsis thaliana GN=HSP70-14 PE=2 SV=1	Hsp70 protein	PREDICTED: heat shock 70 kDa protein 14 [Brassica rapa]	GSBRNA2T00024636001	AT1G79920	9.99741	9.824	10.6591	10.4876	10.1269	10.1522	10.6174	10.205	11.0922	11.2152	9.97333	10.1977	10.6476	10.2922	10.3482	10.7656	10.4939	10.5235	10.0129	4.12883	20
BnaA06T0012000WE	BnaA06T0012000WE	GO:0006108	malate dehydrogenase 1, mitochondrial-like; K00026 malate dehydrogenase [EC:1.1.1.37] (A)	Malate dehydrogenase 1, mitochondrial OS=Arabidopsis thaliana GN=At1g53240 PE=1 SV=1	lactate/malate dehydrogenase, NAD binding domain	BnaA06g01050D [Brassica napus]	GSBRNA2T00024656001	AT1G53240	11.8604	12.0362	11.6074	11.5039	11.7673	11.4712	11.7214	11.7652	11.8418	11.1769	11.8182	11.6586	11.515	11.6113	12.0552	11.679	11.4671	11.7847	11.6101	4.19519	20
BnaA06T0012100WE	BnaA06T0012100WE	GO:0005509	vacuolar cation/proton exchanger 3-like; K07300 Ca2+:H+ antiporter (A)	Vacuolar calcium ion transporter OS=Saccharomyces cerevisiae (strain ATCC 204508 / S288c) GN=VCX1 PE=1 SV=1	EF-hand domain pair	BnaA06g01060D [Brassica napus]	GSBRNA2T00024657001	AT1G53210	12.1212	12.2647	12.3318	12.4565	12.2005	12.245	12.2032	11.4013	12.1689	12.2031	11.7192	12.5588	12.7469	12.6351	12.1165	12.7788	11.6656	12.8115	11.8998	3.9453	20
BnaA06T0028900WE;BnaC06T0039300WE	BnaA06T0028900WE	GO:0004329	formate--tetrahydrofolate ligase; K01938 formate--tetrahydrofolate ligase [EC:6.3.4.3] (A)	Formate--tetrahydrofolate ligase OS=Arabidopsis thaliana GN=THFS PE=2 SV=1	Formate--tetrahydrofolate ligase	BnaC06g03660D [Brassica napus]	GSBRNA2T00021140001	AT1G50480	10.4525	11.6128	10.6565	10.2782	11.7284	10.2734	11.0453	11.5057	12.0721	10.733	10.8979	10.0532	10.5781	11.8559	11.0975	11.8127	11.5889	11.2276	11.7112	3.71285	20
BnaA06T0030900WE;BnaC06T0036400WE	BnaA06T0030900WE	GO:0000166	alanine--tRNA ligase-like; K01872 alanyl-tRNA synthetase [EC:6.1.1.7] (A)	Alanine--tRNA ligase OS=Arabidopsis thaliana GN=ALATS PE=1 SV=3	DHHA1 domain	PREDICTED: alanine--tRNA ligase-like [Brassica rapa]	GSBRNA2T00021122001	AT1G50200	12.4989	13.2355	12.1843	12.324	12.662	12.5722	12.8209	12.5824	13.1098	12.9905	13.8079	12.5244	12.6101	12.471	13.0915	12.7299	12.4707	12.823	12.9258	3.61302	20
BnaA06T0038600WE	BnaA06T0038600WE	GO:0003677	T1N15.24; K01598 phosphopantothenoylcysteine decarboxylase [EC:4.1.1.36] (A)	Putative DNA-binding protein At1g48610 OS=Arabidopsis thaliana GN=At1g48610 PE=1 SV=1	AT hook motif	PREDICTED: putative DNA-binding protein At1g48610 [Brassica rapa]	GSBRNA2T00156372001	AT1G48610	14.4411	16.2949	14.4727	14.366	14.2445	14.5601	14.0902	16.2925	15.9223	14.4211	15.8899	14.2146	14.0884	13.5644	15.4576	13.8917	15.748	14.2118	15.7395	4.14099	20
BnaA06T0042100WE;BnaA06T0042100WE.1	BnaA06T0042100WE	GO:0004148	dihydrolipoyl dehydrogenase 1, mitochondrial; K00382 dihydrolipoamide dehydrogenase [EC:1.8.1.4] (A)	Dihydrolipoyl dehydrogenase 1, mitochondrial OS=Arabidopsis thaliana GN=LPD1 PE=1 SV=2	Pyridine nucleotide-disulphide oxidoreductase, dimerisation domain	BnaA06g04090D [Brassica napus]	GSBRNA2T00156322001	AT1G48030	13.1993	13.5139	12.8719	13.5864	13.2603	13.457	13.7959	13.9573	13.6587	13.5881	13.9057	13.362	13.3048	13.215	13.2739	13.2246	13.3356	13.2688	13.3925	4.06903	20
BnaA06T0044600WE	BnaA06T0044600WE	GO:0004601	L-ascorbate peroxidase 1, cytosolic-like; K00434 L-ascorbate peroxidase [EC:1.11.1.11] (A)	L-ascorbate peroxidase 1, cytosolic OS=Arabidopsis thaliana GN=APX1 PE=1 SV=2	Peroxidase	ascorbate peroxidase [Brassica oleracea var. alboglabra]	GSBRNA2T00156290001	-	11.4612	11.3724	11.4635	11.2233	11.2928	11.1118	11.0744	11.7427	11.7153	11.4696	11.4816	11.3936	11.2991	11.6081	11.5575	11.5588	11.3312	11.3304	11.1042	4.12655	20
BnaA06T0057200WE	BnaA06T0057200WE	GO:0003746	probable elongation factor 1-gamma 1; K03233 elongation factor 1-gamma (A)	Probable elongation factor 1-gamma 1 OS=Arabidopsis thaliana GN=At1g09640 PE=2 SV=1	Glutathione S-transferase, C-terminal domain	BnaA06g05540D [Brassica napus]	GSBRNA2T00156163001	AT1G09640	12.7109	12.066	12.8657	12.5783	12.8112	12.6804	12.632	11.2948	11.7415	12.0517	11.3041	12.8461	12.6847	12.7687	12.5014	12.6381	12.3744	12.4397	12.6443	3.72753	20
BnaA06T0073300WE;BnaC03T0408900WE	BnaA06T0073300WE	GO:0008152	aconitate hydratase 2, mitochondrial; K01681 aconitate hydratase [EC:4.2.1.3] (A)	Aconitate hydratase 2, mitochondrial OS=Arabidopsis thaliana GN=ACO2 PE=1 SV=2	Aconitase C-terminal domain	BnaA06g07200D [Brassica napus]	GSBRNA2T00105322001	AT2G05710	11.2796	11.2434	11.4095	11.4608	11.2933	11.5953	12.0562	12.3858	11.5729	12.6593	11.6759	11.65	11.7823	11.5668	11.1067	11.676	11.2117	11.4574	11.124	4.07486	20
BnaA06T0082200WE;BnaC05T0099600WE	BnaA06T0082200WE	GO:0005509	probable calcium-binding protein CML13; K13448 calcium-binding protein CML (A)	Probable calcium-binding protein CML13 OS=Arabidopsis thaliana GN=CML13 PE=2 SV=1	EF-hand domain	BnaC05g09500D [Brassica napus]	GSBRNA2T00105453001	AT1G12310	13.4971	13.295	13.2752	12.5445	12.947	12.3402	12.4082	12.2198	13.7329	12.6481	13.0262	11.8029	11.9106	12.5308	13.4571	12.7921	12.3042	12.902	12.0047	4.33113	20
BnaA06T0083800WE	BnaA06T0083800WE	GO:0003872	pyrophosphate--fructose 6-phosphate 1-phosphotransferase subunit beta 1; K00895 pyrophosphate--fructose-6-phosphate 1-phosphotransferase [EC:2.7.1.90] (A)	Pyrophosphate--fructose 6-phosphate 1-phosphotransferase subunit beta 1 OS=Arabidopsis thaliana GN=PFP-BETA1 PE=1 SV=1	Phosphofructokinase	BnaA06g08370D [Brassica napus]	GSBRNA2T00105468001	AT1G12000	11.9489	12.2057	11.8119	11.2925	11.9502	11.6777	10.6725	9.97981	11.661	11.277	9.99749	11.3836	11.8165	11.3329	12.1483	11.6146	12.1595	11.2158	12.1684	3.80496	20
BnaA06T0097500WE;BnaA08T0247200WE;BnaA09T0597200WE;BnaC05T0118900WE;BnaC08T0187700WE;BnaC08T0434300WE	BnaA06T0097500WE	GO:0005737	10 kDa chaperonin; K04078 chaperonin GroES (A)	10 kDa chaperonin OS=Arabidopsis thaliana GN=CPN10 PE=3 SV=1	Chaperonin 10 Kd subunit	PREDICTED: 10 kDa chaperonin [Brassica rapa]	GSBRNA2T00062196001	AT1G14980	13.2045	13.3453	12.9617	11.4117	12.9968	11.042	12.9409	13.0034	12.9982	12.8725	12.5466	11.9239	12.1246	12.7376	13.0616	12.6195	12.3007	13.4846	12.3821	4.35463	20
BnaA06T0105100WE;BnaC05T0127900WE	BnaA06T0105100WE	GO:0009765	chlorophyll a-b binding protein CP24 10B, chloroplastic-like; K08917 light-harvesting complex II chlorophyll a/b binding protein 6 (A)	Chlorophyll a-b binding protein CP24 10B, chloroplastic OS=Solanum lycopersicum GN=CAP10B PE=3 SV=1	Chlorophyll A-B binding protein	BnaA06g10520D [Brassica napus]	GSBRNA2T00057907001	AT1G15820	13.4529	13.2941	13.1878	12.8989	12.8238	12.6579	13.0404	12.7761	12.9258	12.1466	12.7921	12.6832	12.7266	13.5863	13.4032	13.2691	12.9174	13.4844	12.9359	3.9395	20
BnaA06T0113100WE;BnaA08T0241200WE;BnaC08T0193900WE;BnaC08T0425000WE	BnaA06T0113100WE	GO:0003924	ras-related protein RABA1b; K07904 Ras-related protein Rab-11A (A)	Ras-related protein RABA1b OS=Arabidopsis thaliana GN=RABA1B PE=2 SV=1	Ras family	BnaA06g11380D [Brassica napus]	GSBRNA2T00058012001	-	12.7096	11.9701	12.7547	12.5716	12.4638	12.3013	12.0308	11.9333	12.4602	12.4694	12.1251	12.5417	12.39	12.27	12.2202	12.2838	12.5145	12.1113	11.9241	4.02023	20
BnaA06T0125700WE	BnaA06T0125700WE	GO:0003735	60S ribosomal protein L6-1-like; K02934 large subunit ribosomal protein L6e (A)	60S ribosomal protein L6-3 OS=Arabidopsis thaliana GN=RPL6C PE=2 SV=1	Ribosomal protein L6, N-terminal domain	BnaC05g14230D [Brassica napus]	GSBRNA2T00034803001	AT1G18540	13.3524	13.6922	13.4716	12.9417	13.3273	13.2157	12.93	13.3384	13.552	12.7623	12.9774	12.9825	12.862	13.0265	13.9071	12.8217	13.7879	13.2065	13.5262	4.03271	20
BnaA06T0158400WE;BnaC08T0246300WE	BnaA06T0158400WE	GO:0003735	60S ribosomal protein L13-1-like; K02873 large subunit ribosomal protein L13e (A)	60S ribosomal protein L13-1 OS=Brassica napus PE=2 SV=1	Ribosomal protein L13e	PREDICTED: 60S ribosomal protein L13-1-like [Brassica rapa]	GSBRNA2T00125376001	AT3G48960	9.11911	8.8264	9.59225	9.12096	8.17193	8.42627	8.31783	8.48985	9.67863	9.22928	9.46242	9.45574	8.27222	9.06956	10.4047	8.78203	9.25227	8.83712	9.87732	4.1455	20
BnaA06T0170300WE	BnaA06T0170300WE	GO:0006108	malate dehydrogenase, chloroplastic; K00026 malate dehydrogenase [EC:1.1.1.37] (A)	Malate dehydrogenase, chloroplastic OS=Arabidopsis thaliana GN=At3g47520 PE=1 SV=1	lactate/malate dehydrogenase, alpha/beta C-terminal domain	chloroplast malate dehydrogenase [Brassica rapa subsp. pekinensis]	GSBRNA2T00033625001	AT3G47520	12.7776	11.9539	12.9001	13.0336	12.8692	12.9833	13.0575	12.6979	12.6038	13.0093	11.6517	12.9257	12.8173	12.8839	11.5202	12.8358	11.8443	12.9134	11.6532	3.88963	20
BnaA06T0187000WE	BnaA06T0187000WE	--	ganglioside gm2 activator precursor, putative; K12383 ganglioside GM2 activator (A)	Putative phosphatidylglycerol/phosphatidylinositol transfer protein DDB_G0282179 OS=Dictyostelium discoideum GN=DDB_G0282179 PE=3 SV=2	ML domain	PREDICTED: putative phosphatidylglycerol/phosphatidylinositol transfer protein DDB_G0282179 [Brassica rapa]	GSBRNA2T00016647001	AT3G44100	14.3154	13.6774	13.8086	13.7789	13.7796	14.2542	14.2294	14.8887	14.3231	14.6373	15.3674	14.6381	14.6589	13.776	13.8339	14.193	14.4111	14.2209	14.3748	4.35859	20
BnaA06T0251900WE;BnaA06T0251900WE.1	BnaA06T0251900WE	GO:0005086	brefeldin A-inhibited guanine nucleotide-exchange protein 5; K13462 guanine nucleotide-exchange factor (A)	Brefeldin A-inhibited guanine nucleotide-exchange protein 5 OS=Arabidopsis thaliana GN=BIG5 PE=1 SV=2	Domain of unknown function (DUF1981)	PREDICTED: brefeldin A-inhibited guanine nucleotide-exchange protein 5 isoform X1 [Brassica rapa]	GSBRNA2T00046525001	AT3G43300	8.77833	10.228	8.72134	8.93302	8.6357	8.90745	8.84664	10.2936	10.347	9.00713	9.38089	9.00116	8.53202	8.39486	9.76603	8.98072	10.4743	8.94411	10.0475	3.74939	20
BnaA06T0265000WE;BnaC03T0487100WE	BnaA06T0265000WE	GO:0005509	calnexin homolog 1; K08054 calnexin (A)	Calnexin homolog 1 OS=Arabidopsis thaliana GN=CNX1 PE=1 SV=1	Calreticulin family	PREDICTED: calnexin homolog 1 [Brassica rapa]	GSBRNA2T00109776001	AT5G61790	11.0607	10.9586	11.0304	10.196	10.7878	10.9929	10.0637	8.96778	10.3193	9.54232	8.0956	11.1182	10.9339	10.6842	11.3256	10.7387	11.1874	10.8939	11.0056	4.66837	20
BnaA06T0297800WE	BnaA06T0297800WE	GO:0019904	14-3-3-like protein GF14 kappa; K06630 14-3-3 protein epsilon (A)	14-3-3-like protein GF14 kappa OS=Arabidopsis thaliana GN=GRF8 PE=1 SV=2	14-3-3 protein	BnaA06g24300D [Brassica napus]	GSBRNA2T00000736001	AT5G65430	12.1036	11.33	12.3964	11.6386	12.0472	11.6141	12.1984	10.8668	11.7626	12.0522	11.6687	11.9239	11.9751	12.6735	12.0125	12.3144	10.7477	11.8622	10.3179	3.83149	20
BnaA06T0301500WE	BnaA06T0301500WE	GO:0005634	nucleosome assembly protein 1;1-like; K11279 nucleosome assembly protein 1-like 1 (A)	Nucleosome assembly protein 1;1 OS=Arabidopsis thaliana GN=NAP1;1 PE=1 SV=1	Nucleosome assembly protein (NAP)	BnaC01g18120D [Brassica napus]	GSBRNA2T00157491001	AT4G26110	12.101	11.9213	12.7325	12.518	11.6715	11.9496	12.1171	9.57757	11.8387	11.3949	10.8463	13.0215	12.6725	12.2352	12.9626	11.8622	12.2495	11.8636	12.2974	4.27061	20
BnaA06T0306000WE	BnaA06T0306000WE	--	40S ribosomal protein S10-1-like; K02947 small subunit ribosomal protein S10e (A)	40S ribosomal protein S10-1 OS=Arabidopsis thaliana GN=RPS10A PE=2 SV=1	Plectin/S10 domain	BnaC01g17650D [Brassica napus]	GSBRNA2T00157561001	AT4G25740	13.0581	12.9067	13.2536	12.8144	12.9076	12.8813	12.5688	12.4448	12.7924	12.7166	12.5028	12.8894	12.7987	12.9068	13.0238	12.9459	13.0082	12.9151	12.8755	4.59817	20
BnaA06T0322500WE	BnaA06T0322500WE	GO:0005524	endoplasmin homolog; K09487 heat shock protein 90kDa beta (A)	Endoplasmin homolog OS=Arabidopsis thaliana GN=SHD PE=1 SV=1	Histidine kinase-, DNA gyrase B-, and HSP90-like ATPase	BnaC01g16050D [Brassica napus]	GSBRNA2T00116141001	AT4G24190	9.16386	8.67346	9.32737	9.08128	8.97784	8.62116	9.37315	7.41609	8.09555	8.83792	7.86145	9.27053	8.95211	8.49556	8.59008	8.91568	8.67982	8.39796	8.54618	4.35647	20
BnaA06T0328400WE	BnaA06T0328400WE	GO:0004672	calcium-dependent protein kinase 3-like; K13412 calcium-dependent protein kinase [EC:2.7.11.1] (A)	Calcium-dependent protein kinase 3 OS=Arabidopsis thaliana GN=CPK3 PE=1 SV=1	EF-hand domain pair	BnaC01g15460D [Brassica napus]	GSBRNA2T00014763001	AT4G23650	11.2677	11.1179	10.8611	12.0666	9.05129	11.3252	10.8865	11.7254	9.78267	8.5966	11.4023	11.2181	10.6376	10.8426	11.1744	10.7674	11.4713	10.6928	10.858	4.1061	20
BnaA06T0338300WE	BnaA06T0338300WE	GO:0004222	probable cytosolic oligopeptidase A; K01414 oligopeptidase A [EC:3.4.24.70] (A)	Organellar oligopeptidase A, chloroplastic/mitochondrial OS=Arabidopsis thaliana GN=OOP PE=1 SV=1	Peptidase family M3	PREDICTED: probable cytosolic oligopeptidase A [Brassica rapa]	GSBRNA2T00000707001	AT5G65620	10.7207	9.57632	10.9442	9.83074	10.9927	10.955	10.3738	9.80092	9.58522	10.9915	9.74873	10.5157	10.8306	10.8137	9.4752	10.9401	9.78525	10.8344	9.68011	3.91664	20
BnaA06T0347000WE	BnaA06T0347000WE	--	uncharacterized LOC106348226; K19366 spartin (A)	Spartin OS=Homo sapiens GN=SPG20 PE=1 SV=1	Senescence-associated protein	PREDICTED: uncharacterized protein LOC103849563 [Brassica rapa]	GSBRNA2T00042107001	AT2G17840	11.5942	12.6914	12.0552	13.3447	12.7384	13.2448	12.8942	13.8327	13.7083	13.573	13.8322	13.2161	13.2639	12.7398	12.434	12.7151	12.5826	13.0517	12.7278	4.13302	20
BnaA06T0354000WE;BnaA09T0063700WE;BnaC07T0365800WE;BnaC09T0070900WE	BnaA06T0354000WE	GO:0005515	26S proteasome non-ATPase regulatory subunit 14 homolog; K03030 26S proteasome regulatory subunit N11 (A)	26S proteasome non-ATPase regulatory subunit 14 homolog OS=Arabidopsis thaliana GN=RPN11 PE=1 SV=1	Maintenance of mitochondrial structure and function	26S proteasome non-ATPase regulatory subunit 14 [Arabidopsis thaliana]	GSBRNA2T00147445001	AT5G23540	12.3351	12.2707	12.4273	12.3213	12.2996	12.1273	12.1834	12.1858	12.3806	12.174	12.1854	12.2319	12.215	12.2153	12.7078	12.1986	12.4095	12.1766	12.1757	4.07129	20
BnaA06T0392600WE	BnaA06T0392600WE	GO:0020037	nitA; nitrate reductase; K10534 nitrate reductase (NAD(P)H) [EC:1.7.1.1 1.7.1.2 1.7.1.3] (A)	Cytochrome B5 isoform D OS=Arabidopsis thaliana GN=CYTB5-D PE=1 SV=1	Cytochrome b5-like Heme/Steroid binding domain	PREDICTED: cytochrome B5 isoform D [Brassica rapa]	GSBRNA2T00144391001	AT5G48810	10.8791	11.7857	9.98352	10.5061	10.2131	9.40636	9.24261	11.4248	11.2273	9.24848	10.8415	9.63729	8.95246	9.85338	10.7864	10.0194	11.002	10.7048	9.26335	4.06317	20
BnaA06T0396900WE	BnaA06T0396900WE	GO:0004425	indole-3-glycerol phosphate synthase, chloroplastic; K01609 indole-3-glycerol phosphate synthase [EC:4.1.1.48] (A)	Indole-3-glycerol phosphate synthase, chloroplastic OS=Arabidopsis thaliana GN=At2g04400 PE=2 SV=2	Indole-3-glycerol phosphate synthase	PREDICTED: indole-3-glycerol phosphate synthase, chloroplastic [Brassica rapa]	GSBRNA2T00144441001	AT5G48220	12.247	12.0824	11.6831	11.5254	11.7689	12.0057	12.4012	12.0516	11.542	11.996	11.0862	11.4915	11.7294	11.4923	11.4223	11.6766	11.5872	12.1526	11.8161	4.22874	20
BnaA06T0424000WE	BnaA06T0424000WE	GO:0008152	dihydrolipoyllysine-residue acetyltransferase component 4 of pyruvate dehydrogenase complex, chloroplastic-like; K00627 pyruvate dehydrogenase E2 component (dihydrolipoamide acetyltransferase) [EC:2.3.1.12] (A)	Dihydrolipoyllysine-residue acetyltransferase component 4 of pyruvate dehydrogenase complex, chloroplastic OS=Arabidopsis thaliana GN=LTA2 PE=2 SV=1	e3 binding domain	BnaA06g33300D [Brassica napus]	GSBRNA2T00078001001	AT3G25860	9.7501	10.3522	9.93057	9.32209	9.77385	10.0555	9.7657	9.66906	9.16369	8.6404	9.07533	8.70985	8.75734	9.59112	9.94718	9.17536	10.1963	9.06669	9.5866	4.15202	20
BnaA06T0424700WE;BnaC07T0285000WE	BnaA06T0424700WE	--	serine/threonine-protein phosphatase 2A 65 kDa regulatory subunit A beta isoform; K03456 serine/threonine-protein phosphatase 2A regulatory subunit A (A)	Serine/threonine-protein phosphatase 2A 65 kDa regulatory subunit A beta isoform OS=Arabidopsis thaliana GN=PP2AA2 PE=1 SV=2	HEAT-like repeat	PREDICTED: serine/threonine-protein phosphatase 2A 65 kDa regulatory subunit A beta isoform [Brassica rapa]	-	-	10.8915	10.4975	11.0005	10.76	10.9247	10.8733	11.0812	10.78	11.0773	11.2724	10.852	10.8912	10.92	10.8749	10.6446	10.9014	10.5931	10.7982	10.5369	4.13967	20
BnaA06T0425500WE	BnaA06T0425500WE	--	GRMZM2G047255; pherophorin like protein; K05747 Wiskott-Aldrich syndrome protein (A)	Protein CHUP1, chloroplastic OS=Arabidopsis thaliana GN=CHUP1 PE=1 SV=1	--	PREDICTED: protein CHUP1, chloroplastic isoform X1 [Brassica rapa]	GSBRNA2T00077979001	AT3G25690	9.72034	10.1457	9.84604	10.5548	10.1437	9.93202	10.2717	9.65366	10.2338	9.89301	10.3983	10.2103	10.0549	9.67856	9.71303	10.1266	9.61799	9.7672	10.252	4.21947	20
BnaA06T0447500WE	BnaA06T0447500WE	--	suppressor protein STM1-like; K13199 plasminogen activator inhibitor 1 RNA-binding protein (A)	--	Stm1	PREDICTED: suppressor protein STM1 [Brassica rapa]	GSBRNA2T00054774001	AT5G47210	10.5728	10.4337	11.1704	10.6593	9.98895	10.5257	9.49052	9.85878	10.0994	10.5307	9.67919	10.6581	9.96252	10.5214	10.3858	10.5547	10.8488	10.6656	10.3011	3.99682	20
BnaA06T0459100WE;BnaC07T0237800WE	BnaA06T0459100WE	GO:0004252	ATP-dependent Clp protease proteolytic subunit 4, chloroplastic-like; K01358 ATP-dependent Clp protease, protease subunit [EC:3.4.21.92] (A)	ATP-dependent Clp protease proteolytic subunit 4, chloroplastic OS=Arabidopsis thaliana GN=CLPP4 PE=1 SV=1	Clp protease	BnaAnng05560D [Brassica napus]	GSBRNA2T00067886001	AT5G45390	10.2884	10.1826	10.2261	10.3033	10.1074	9.95614	10.2099	10.3097	10.5833	10.3982	10.8292	10.3921	10.4609	10.1229	10.4012	10.1363	10.4198	10.3378	10.6145	4.23567	20
BnaA06T0466300WE;BnaC07T0222300WE	BnaA06T0466300WE	GO:0003993	Os03g0332500; K02866 large subunit ribosomal protein L10e (A)	Acid phosphatase 1 OS=Solanum lycopersicum GN=APS1 PE=2 SV=1	HAD superfamily, subfamily IIIB (Acid phosphatase)	BnaA06g36380D [Brassica napus]	GSBRNA2T00018785001	AT5G44020	11.5072	12.1114	11.5335	10.8335	11.5072	11.7845	11.5283	12.3346	12.0483	12.0118	12.1121	11.6856	11.8702	11.9083	11.8621	11.9994	11.8769	11.8177	11.8077	3.97641	20
BnaA07T0011000WE;BnaA09T0111900WE;BnaC08T0410700WE;BnaC09T0133100WE	BnaA07T0011000WE	GO:0005634	nucleosome assembly protein 1;2-like; K11279 nucleosome assembly protein 1-like 1 (A)	Nucleosome assembly protein 1;2 OS=Arabidopsis thaliana GN=NAP1;2 PE=1 SV=1	Nucleosome assembly protein (NAP)	PREDICTED: nucleosome assembly protein 1;2-like isoform X4 [Brassica rapa]	GSBRNA2T00030006001	AT2G19480	11.9078	8.76161	12.0881	11.7338	11.7759	11.6365	11.9175	10.0041	10.1961	11.1725	9.8587	11.9594	12.0167	11.6735	11.0237	12.0817	11.1862	11.9041	10.2061	3.9533	20
BnaA07T0014300WE;BnaC01T0143100WE	BnaA07T0014300WE	GO:0000166	ATPase 1, plasma membrane-type; K01535 H+-transporting ATPase [EC:3.6.3.6] (A)	ATPase 1, plasma membrane-type OS=Arabidopsis thaliana GN=AHA1 PE=1 SV=3	Cation transporter/ATPase, N-terminus	BnaC07g02580D [Brassica napus]	-	-	11.4786	11.7043	11.5114	11.7357	11.6676	11.6108	11.7626	12.7289	12.477	12.3809	12.8628	11.4866	11.6226	11.7007	11.6866	11.5637	11.5608	11.7306	11.507	3.95924	20
BnaA07T0021600WE	BnaA07T0021600WE	GO:0016853	peptidyl-prolyl cis-trans isomerase Pin1; K09578 peptidyl-prolyl cis-trans isomerase NIMA-interacting 1 [EC:5.2.1.8] (A)	Peptidyl-prolyl cis-trans isomerase Pin1 OS=Arabidopsis thaliana GN=PIN1 PE=1 SV=1	PPIC-type PPIASE domain	PREDICTED: peptidyl-prolyl cis-trans isomerase Pin1 [Brassica rapa]	GSBRNA2T00065481001	AT2G18040	11.5989	12.9946	13.0918	11.9684	11.8277	12.5612	12.4847	12.7936	13.2326	13.2369	12.7289	12.2054	11.8284	11.0846	13.0989	12.8146	12.1446	11.6626	12.4293	4.04694	20
BnaA07T0032300WE;BnaA07T0032300WE.1;BnaC07T0048800WE;BnaC07T0048800WE.1	BnaA07T0032300WE	GO:0000287	isocitrate dehydrogenase [NAD] regulatory subunit 2, mitochondrial; K00030 isocitrate dehydrogenase (NAD+) [EC:1.1.1.41] (A)	Isocitrate dehydrogenase [NAD] regulatory subunit 2, mitochondrial OS=Arabidopsis thaliana GN=IDH2 PE=2 SV=2	Isocitrate/isopropylmalate dehydrogenase	PREDICTED: isocitrate dehydrogenase [NAD] regulatory subunit 2, mitochondrial isoform X1 [Brassica rapa]	GSBRNA2T00047586001	AT2G17130	11.8502	11.8541	12.2762	12.8752	12.4245	12.4924	11.9747	13.3361	12.7985	12.8464	12.8661	12.4017	12.4028	12.1204	12.051	11.9827	12.2966	12.0205	11.6415	4.22661	20
BnaA07T0041500WE	BnaA07T0041500WE	GO:0016491	ferredoxin--nitrite reductase, chloroplastic; K00366 ferredoxin-nitrite reductase [EC:1.7.7.1] (A)	Ferredoxin--nitrite reductase, chloroplastic OS=Arabidopsis thaliana GN=NIR1 PE=1 SV=1	Nitrite/Sulfite reductase ferredoxin-like half domain	PREDICTED: ferredoxin--nitrite reductase, chloroplastic [Brassica rapa]	GSBRNA2T00062386001	AT2G15620	9.85928	10.7334	9.83905	10.3552	9.84226	9.8871	11.2002	10.3241	10.1808	10.3423	10.3716	10.4038	9.81949	10.668	10.5434	10.4239	10.7043	10.3993	10.4505	4.18794	20
BnaA07T0052900WE;BnaC07T0011700WE	BnaA07T0052900WE	GO:0004175	proteasome subunit alpha type-6-B; K02730 20S proteasome subunit alpha 1 [EC:3.4.25.1] (A)	Proteasome subunit alpha type-6-B OS=Arabidopsis thaliana GN=PAA2 PE=1 SV=1	Proteasome subunit A N-terminal signature	PREDICTED: proteasome subunit alpha type-6-B [Brassica rapa]	GSBRNA2T00054275001	AT2G05840	11.7702	11.726	11.8506	11.2907	11.8292	11.6818	11.5476	11.4252	9.99595	11.6993	10.5185	11.6057	11.6434	11.7784	9.7992	11.7127	11.7805	11.3969	11.3992	4.16471	20
BnaA07T0056700WE	BnaA07T0056700WE	GO:0003735	60S ribosomal protein L5-1; K02932 large subunit ribosomal protein L5e (A)	60S ribosomal protein L5-1 OS=Arabidopsis thaliana GN=ATL5 PE=2 SV=2	Ribosomal L18 C-terminal region	PREDICTED: 60S ribosomal protein L5-1 [Brassica rapa]	GSBRNA2T00096250001	AT5G39740	12.5574	12.3647	12.6856	12.5056	12.6329	12.5099	12.0477	12.1303	12.1752	12.3359	11.8266	12.5033	12.2313	12.3486	12.3447	12.3369	12.6141	12.4211	12.4675	3.92372	20
BnaA07T0060300WE;BnaC07T0075800WE	BnaA07T0060300WE	GO:0003735	60S ribosomal protein L13a-2-like; K02872 large subunit ribosomal protein L13Ae (A)	60S ribosomal protein L13a-2 OS=Arabidopsis thaliana GN=RPL13AB PE=1 SV=1	Ribosomal protein L13	BnaCnng21840D [Brassica napus]	GSBRNA2T00128209001	AT3G24830	13.6232	13.7016	13.7729	13.2651	13.6364	13.4188	13.3328	13.6719	14.1243	13.6778	13.7861	13.4345	13.3837	13.2674	14.0108	13.3611	14.053	13.3854	13.982	4.38134	20
BnaA07T0092800WE;BnaC07T0129200WE	BnaA07T0092800WE	--	hypothetical protein; K04426 mitogen-activated protein kinase kinase kinase 5 [EC:2.7.11.25] (A)	Non-classical arabinogalactan protein 30 OS=Arabidopsis thaliana GN=AGP30 PE=2 SV=1	Pollen proteins Ole e I like	PREDICTED: gibberellin-regulated protein 14-like [Brassica rapa]	GSBRNA2T00089898001	AT1G28290	13.3464	13.4761	12.3016	13.3996	13.5971	13.4403	12.1827	13.4266	11.1821	12.4564	12.5937	12.2762	12.2284	13.1966	13.7803	13.2107	12.5963	12.1494	13.8355	4.2495	20
BnaA07T0105900WE;BnaA09T0413100WE	BnaA07T0105900WE	GO:0001104	T24P13.4; K15151 mediator of RNA polymerase II transcription subunit 10 (A)	Mediator of RNA polymerase II transcription subunit 10b OS=Arabidopsis thaliana GN=MED10B PE=1 SV=1	Prefoldin subunit	BnaA07g09420D [Brassica napus]	GSBRNA2T00069413001	AT1G26665	14.0576	13.6437	14.6938	13.1038	12.3251	13.2768	13.8336	12.3859	13.3983	12.5757	13.1575	13.7723	13.7098	14.4519	14.8115	14.2326	13.4281	14.1333	14.3544	4.22223	20
BnaA07T0117100WE	BnaA07T0117100WE	GO:0004129	cytochrome c oxidase subunit 6b-1-like; K02267 cytochrome c oxidase subunit 6b (A)	Cytochrome c oxidase subunit 6b-1 OS=Arabidopsis thaliana GN=COX6B-1 PE=1 SV=1	Cytochrome oxidase c subunit VIb	BnaA07g10470D [Brassica napus]	GSBRNA2T00085937001	AT1G22450	14.1493	14.3678	12.3138	13.5673	12.8045	12.9633	8.85147	15.517	13.2854	12.383	13.7826	12.6045	11.7305	13.2856	14.442	13.482	11.7491	12.9603	11.1672	4.76362	20
BnaA07T0117700WE;BnaC07T0158900WE	BnaA07T0117700WE	GO:0019904	14-3-3-like protein GF14 epsilon; K06630 14-3-3 protein epsilon (A)	14-3-3-like protein GF14 epsilon OS=Arabidopsis thaliana GN=GRF10 PE=1 SV=1	14-3-3 protein	PREDICTED: 14-3-3-like protein GF14 epsilon [Brassica rapa]	GSBRNA2T00085924001	-	10.0527	10.1999	9.96739	9.68752	10.169	10.1116	10.0355	10.3465	10.3364	10.2072	10.4441	9.87214	9.86483	9.91321	10.4691	9.74573	10.2696	9.96699	9.96153	4.17709	20
BnaA07T0125200WE	BnaA07T0125200WE	GO:0004096	catalase-1-like; K03781 catalase [EC:1.11.1.6] (A)	Catalase-1 OS=Arabidopsis thaliana GN=CAT1 PE=2 SV=3	Catalase-related immune-responsive	BnaA07g11360D [Brassica napus]	GSBRNA2T00112340001	AT1G20630	14.587	14.8683	12.4313	15.5273	14.3821	14.2019	15.0293	13.0133	14.7336	11.8971	13.6194	14.6426	14.2794	9.77221	14.2831	11.9897	12.1511	14.4003	12.648	3.84544	20
BnaA07T0126200WE;BnaA07T0126900WE	BnaA07T0126200WE	GO:0006950	--	Dehydrin ERD10 OS=Arabidopsis thaliana GN=ERD10 PE=1 SV=1	Dehydrin	cold-regulated protein [Brassica napus]	-	-	5.56587	16.0184	12.715	6.40755	6.51062	8.48948	5.28922	14.6849	14.1571	3.51627	10.8181	14.0601	6.52839	6.78709	12.0798	13.4071	9.75302	13.1409	6.69681	4.6265	20
BnaA07T0128200WE;BnaA07T0128200WE.1;BnaA07T0128700WE;BnaA07T0128700WE.1;BnaC07T0171900WE	BnaA07T0128200WE	GO:0005524	V-type proton ATPase subunit B3-like; K02147 V-type H+-transporting ATPase subunit B (A)	V-type proton ATPase subunit B3 OS=Arabidopsis thaliana GN=VHA-B3 PE=2 SV=1	ATP synthase alpha/beta family, beta-barrel domain	PREDICTED: V-type proton ATPase subunit B3-like [Brassica rapa]	GSBRNA2T00112364001	AT1G20260	10.7987	11.0558	10.7953	11.0957	11.0329	11.1948	11.0773	11.4142	10.965	11.0713	11.3288	11.0426	11.2663	11.2221	11.0588	11.1045	11.2051	11.1467	11.1663	4.03752	20
BnaA07T0149700WE	BnaA07T0149700WE	GO:0003735	60S acidic ribosomal protein P2-2-like; K02943 large subunit ribosomal protein LP2 (A)	60S acidic ribosomal protein P2-1 OS=Arabidopsis thaliana GN=RPP2A PE=2 SV=2	60s Acidic ribosomal protein	BnaA07g13340D [Brassica napus]	GSBRNA2T00118676001	AT2G27710	13.2963	13.6981	13.7788	13.3276	13.3562	13.578	13.1057	12.9004	12.7397	13.0989	12.3717	13.3172	13.5772	12.9165	13.7602	13.2003	13.4752	13.323	13.8633	4.39804	20
BnaA07T0151400WE	BnaA07T0151400WE	GO:0005524	Chaperonine 60; K04077 chaperonin GroEL (A)	RuBisCO large subunit-binding protein subunit alpha, chloroplastic OS=Brassica napus PE=2 SV=1	TCP-1/cpn60 chaperonin family	PREDICTED: ruBisCO large subunit-binding protein subunit alpha, chloroplastic-like [Brassica rapa]	GSBRNA2T00118698001	AT2G28000	14.1128	13.9722	14.1165	13.7758	14.1027	14.0287	13.6965	13.4499	13.4558	13.71	13.3095	13.8125	13.7556	13.7227	13.9209	13.7166	13.8282	13.7532	13.8488	3.8054	20
BnaA07T0166100WE	BnaA07T0166100WE	--	--	--	--	BnaA07g14980D [Brassica napus]	-	-	16.0785	15.0987	13.9808	12.994	14.9948	13.3975	14.1593	14.233	15.0106	14.519	14.0882	13.9729	15.5165	14.6352	13.3552	12.8163	14.346	13.6149	12.924	4.6015	20
BnaA07T0167700WE;BnaA07T0167700WE.1;BnaC06T0156100WE	BnaA07T0167700WE	GO:0004345	glucose-6-phosphate 1-dehydrogenase, cytoplasmic isoform 2; K00036 glucose-6-phosphate 1-dehydrogenase [EC:1.1.1.49 1.1.1.363] (A)	Glucose-6-phosphate 1-dehydrogenase, cytoplasmic isoform 2 OS=Arabidopsis thaliana GN=ACG12 PE=2 SV=1	Glucose-6-phosphate dehydrogenase, NAD binding domain	PREDICTED: glucose-6-phosphate 1-dehydrogenase, cytoplasmic isoform 2 [Brassica rapa]	GSBRNA2T00098582001	AT5G40760	9.69518	9.45496	9.46547	9.41793	9.66913	9.87121	9.87111	10.5304	10.5891	10.503	10.4429	9.94484	9.97469	9.61046	9.67192	9.80506	9.92693	9.67146	9.71944	3.97561	20
BnaA07T0175100WE	BnaA07T0175100WE	GO:0004332	fructose-bisphosphate aldolase, cytoplasmic isozyme; K01623 fructose-bisphosphate aldolase, class I [EC:4.1.2.13] (A)	Fructose-bisphosphate aldolase, cytoplasmic isozyme OS=Cicer arietinum GN=ALDC PE=2 SV=1	Fructose-bisphosphate aldolase class-I	hypothetical protein EUTSA_v10010492mg [Eutrema salsugineum]	GSBRNA2T00098683001	AT3G52930	10.0841	10.3584	10.0607	10.2372	10.1449	10.0479	9.85133	10.4806	10.5543	10.1578	10.4131	10.0441	10.0959	10.0698	10.4818	10.0124	10.2906	9.80624	10.3508	4.48849	20
BnaA07T0187000WE;BnaC04T0377200WE	BnaA07T0187000WE	GO:0006826	ferritin-3, chloroplastic-like; K00522 ferritin heavy chain [EC:1.16.3.2] (A)	Ferritin-3, chloroplastic OS=Arabidopsis thaliana GN=FER3 PE=2 SV=1	Ferritin-like domain	BnaA07g16710D [Brassica napus]	GSBRNA2T00098788001	AT3G56090	9.3098	10.0583	9.64449	8.77686	10.862	11.5021	12.6575	9.70402	13.8064	13.2744	9.46016	11.6736	11.8953	13.3923	13.9349	13.1812	9.09441	9.32849	9.1076	4.36202	20
BnaA07T0187900WE	BnaA07T0187900WE	GO:0030001	copper transport protein CCH; K07213 copper chaperone (A)	Copper transport protein CCH OS=Arabidopsis thaliana GN=CCH PE=1 SV=1	Heavy-metal-associated domain	BnaA07g16800D [Brassica napus]	GSBRNA2T00098799001	AT3G56240	11.8498	11.2097	11.466	12.6224	10.7871	12.7534	13.8408	12.4669	11.9453	11.3569	12.6053	12.8868	9.79298	11.927	11.5569	11.1857	11.7692	10.7459	11.9708	4.54362	20
BnaA07T0188300WE;BnaC04T0375700WE	BnaA07T0188300WE	GO:0003677	40S ribosomal protein S26-3-like; K02976 small subunit ribosomal protein S26e (A)	40S ribosomal protein S26-3 OS=Arabidopsis thaliana GN=RPS26C PE=2 SV=1	No apical meristem (NAM) protein	BnaA07g16830D [Brassica napus]	GSBRNA2T00098805001	-	14.511	15.4757	14.6663	15.1438	14.177	14.5635	14.2889	15.3973	14.8254	14.3058	14.2523	14.6084	14.3117	14.2566	15.0027	13.9601	15.9082	14.352	15.1489	4.0085	20
BnaA07T0191900WE;BnaA09T0497400WE;BnaC08T0322300WE	BnaA07T0191900WE	GO:0000166	putative calcium-transporting ATPase 11, plasma membrane-type; K01537 Ca2+-transporting ATPase [EC:3.6.3.8] (A)	Putative calcium-transporting ATPase 11, plasma membrane-type OS=Arabidopsis thaliana GN=ACA11 PE=1 SV=1	Cation transporter/ATPase, N-terminus	BnaA07g17260D [Brassica napus]	GSBRNA2T00098859001	AT3G57330	9.33499	9.82033	8.21769	9.91181	8.81657	9.20874	9.27283	9.68357	9.95286	9.73244	9.50982	8.89407	8.88613	8.59435	8.696	9.32472	8.60361	7.70561	8.04524	4.13971	20
BnaA07T0227200WE;BnaC06T0282200WE	BnaA07T0227200WE	GO:0005515	glutathione S-transferase U20-like; K00799 glutathione S-transferase [EC:2.5.1.18] (A)	Glutathione S-transferase U20 OS=Arabidopsis thaliana GN=GSTU20 PE=1 SV=1	Glutathione S-transferase, C-terminal domain	BnaA07g20570D [Brassica napus]	GSBRNA2T00099236001	AT1G78370	14.7551	14.5521	14.2649	15.6211	15.0807	14.948	14.4501	13.6446	13.3335	14.3347	12.3164	15.0549	15.1742	15.3888	13.3822	14.6819	14.0848	14.8958	13.6989	4.10202	20
BnaA07T0227500WE;BnaC06T0282800WE	BnaA07T0227500WE	GO:0019904	14-3-3-like protein GF14 omega; K06630 14-3-3 protein epsilon (A)	14-3-3-like protein GF14 omega OS=Arabidopsis thaliana GN=GRF2 PE=2 SV=2	14-3-3 protein	BnaC06g20480D [Brassica napus]	GSBRNA2T00099241001	AT1G78300	12.6573	11.9465	12.7796	12.247	12.751	12.4142	12.6918	12.118	12.6653	13.0421	12.621	12.3359	12.5529	12.744	12.4827	12.7294	11.6262	12.457	11.4078	3.9967	20
BnaA07T0239200WE	BnaA07T0239200WE	GO:0006950	--	Dehydrin ERD14 OS=Arabidopsis thaliana GN=ERD14 PE=1 SV=1	Dehydrin	PREDICTED: dehydrin ERD14-like [Brassica rapa]	GSBRNA2T00099351001	AT1G76180	12.7314	16.2002	10.8561	12.3158	10.594	13.1312	13.618	14.3182	15.7637	10.254	13.7764	13.3021	11.6001	12.8765	16.3297	12.6295	16.2665	12.4666	15.7207	4.09838	20
BnaA07T0239700WE;BnaC06T0291600WE	BnaA07T0239700WE	GO:0006511	SKP1-like protein 1A; K03094 S-phase kinase-associated protein 1 (A)	SKP1-like protein 1A OS=Arabidopsis thaliana GN=SKP1A PE=1 SV=1	Skp1 family, tetramerisation domain	PREDICTED: SKP1-like protein 1A [Brassica rapa]	GSBRNA2T00099354001	AT1G75950	12.2321	12.3576	12.1182	10.7882	11.5171	11.1278	11.6108	12.7722	11.8963	11.2571	11.3252	10.6788	11.1231	11.8476	11.3386	11.7174	12.7379	12.149	10.9506	4.24177	20
BnaA07T0258900WE	BnaA07T0258900WE	GO:0004601	peroxidase 12-like; K00430 peroxidase [EC:1.11.1.7] (A)	Peroxidase 12 OS=Arabidopsis thaliana GN=PER12 PE=1 SV=1	Peroxidase	PREDICTED: peroxidase 12-like [Brassica rapa]	GSBRNA2T00099596001	AT1G71695	11.4717	11.4602	11.2249	11.3317	11.3415	11.7008	10.9525	10.7406	11.1284	11.101	11.0474	11.8949	11.9548	11.6149	11.3735	11.8045	11.5534	11.7526	11.7669	4.26093	20
BnaA07T0265100WE;BnaC06T0327500WE	BnaA07T0265100WE	GO:0003735	60S ribosomal protein L10-3; K02866 large subunit ribosomal protein L10e (A)	60S ribosomal protein L10-3 OS=Arabidopsis thaliana GN=RPL10C PE=2 SV=1	Ribosomal protein L16p/L10e	PREDICTED: 60S ribosomal protein L10-3 [Brassica rapa]	GSBRNA2T00089404001	AT1G26910	13.8182	13.8235	13.7977	13.1231	14.0505	13.5162	13.3196	13.5303	12.818	13.7984	13.4711	13.5783	11.9231	13.7269	12.7117	13.5799	13.834	13.5977	11.7705	4.19077	20
BnaA07T0279100WE;BnaC06T0348000WE	BnaA07T0279100WE	GO:0004450	cytosolic isocitrate dehydrogenase [NADP]-like; K00031 isocitrate dehydrogenase [EC:1.1.1.42] (A)	Cytosolic isocitrate dehydrogenase [NADP] OS=Arabidopsis thaliana GN=CICDH PE=2 SV=1	Isocitrate/isopropylmalate dehydrogenase	BnaA07g25510D [Brassica napus]	GSBRNA2T00124471001	AT1G65930	12.1046	12.3458	11.8262	12.1308	11.9048	12.1933	12.7272	12.035	11.9613	11.875	11.8717	12.3574	12.2163	12.3772	12.4454	12.3638	12.4991	12.2566	12.3656	3.98787	20
BnaA07T0312000WE	BnaA07T0312000WE	GO:0004089	beta carbonic anhydrase 4; K01673 carbonic anhydrase [EC:4.2.1.1] (A)	Beta carbonic anhydrase 4 OS=Arabidopsis thaliana GN=BCA4 PE=1 SV=1	Carbonic anhydrase	PREDICTED: beta carbonic anhydrase 4 isoform X1 [Brassica rapa]	GSBRNA2T00022754001	AT1G70410	12.3532	14.1996	11.356	11.0466	11.7246	11.9853	11.6841	12.5524	14.9178	11.0874	15.2809	11.531	11.5318	11.4516	14.8159	11.4288	12.4487	11.2878	14.1027	3.55935	20
BnaA07T0315500WE;BnaC06T0394100WE	BnaA07T0315500WE	GO:0005515	calcium-transporting ATPase 2, plasma membrane-type-like; K01537 Ca2+-transporting ATPase [EC:3.6.3.8] (A)	Protein C2-DOMAIN ABA-RELATED 7 OS=Arabidopsis thaliana GN=CAR7 PE=2 SV=1	C2 domain	PREDICTED: ADP-ribosylation factor GTPase-activating protein AGD12 [Brassica rapa]	GSBRNA2T00102416001	AT1G70800	11.4722	11.4487	11.2981	11.5493	11.103	11.0817	11.0924	12.7342	12.2807	12.444	12.5367	11.9175	12.1053	11.5	11.459	11.5807	11.9641	10.99	11.3237	4.19726	20
BnaA07T0321100WE;BnaC06T0401000WE	BnaA07T0321100WE	GO:0004601	peroxidase 12; K00430 peroxidase [EC:1.11.1.7] (A)	Peroxidase 12 OS=Arabidopsis thaliana GN=PER12 PE=1 SV=1	Peroxidase	PREDICTED: peroxidase 12 [Brassica rapa]	GSBRNA2T00102485001	AT1G71695	11.0841	11.019	10.8474	10.9339	11.1867	11.3618	10.2124	10.462	10.6333	8.90119	10.831	9.74614	11.2044	11.2804	11.1964	11.3	10.7414	11.4814	11.4219	4.0363	20
BnaA07T0331700WE;BnaC06T0413900WE	BnaA07T0331700WE	GO:0005524	--	Ribulose bisphosphate carboxylase/oxygenase activase, chloroplastic OS=Oryza sativa subsp. japonica GN=RCA PE=1 SV=2	ATPase family associated with various cellular activities (AAA)	PREDICTED: ribulose bisphosphate carboxylase/oxygenase activase, chloroplastic [Brassica rapa]	GSBRNA2T00102620001	AT1G73110	11.7309	11.8525	11.4208	12.2204	10.9816	11.5909	12.0315	11.5268	11.1231	11.2606	10.7097	11.6424	11.4797	11.3523	11.6859	11.6674	12.0521	11.7105	11.4955	3.99596	20
BnaA07T0332400WE	BnaA07T0332400WE	--	transcription factor BTF3 homolog 4-like; K01527 nascent polypeptide-associated complex subunit beta (A)	Transcription factor BTF3 OS=Mus musculus GN=Btf3 PE=1 SV=3	NAC domain	PREDICTED: transcription factor BTF3 homolog 4-like [Brassica rapa]	GSBRNA2T00102629001	AT1G73230	11.3231	9.82729	11.4303	10.4104	11.1667	10.8697	10.4653	8.73664	9.12553	9.51587	7.60714	10.8745	10.9493	10.787	10.3896	10.9077	10.0305	10.5328	10.2956	4.01232	20
BnaA07T0339100WE;BnaC06T0422200WE	BnaA07T0339100WE	GO:0000015	enolase 1, chloroplastic; K01689 enolase [EC:4.2.1.11] (A)	Enolase 1, chloroplastic OS=Arabidopsis thaliana GN=ENO1 PE=1 SV=1	Enolase, N-terminal domain	BnaA07g31190D [Brassica napus]	GSBRNA2T00102690001	AT1G74030	10.5827	10.265	10.3378	9.82187	11.0147	10.8257	10.3341	10.543	10.7591	10.7981	10.8441	10.2316	10.366	10.4953	10.3114	10.4759	10.3465	9.6233	9.85461	3.7739	20
BnaA07T0352700WE	BnaA07T0352700WE	GO:0000502	26S proteasome non-ATPase regulatory subunit 3 homolog B; K03033 26S proteasome regulatory subunit N3 (A)	26S proteasome non-ATPase regulatory subunit 3 homolog A OS=Arabidopsis thaliana GN=RPN3A PE=1 SV=3	PCI domain	PREDICTED: 26S proteasome non-ATPase regulatory subunit 3 homolog B [Brassica rapa]	GSBRNA2T00146654001	AT1G75990	11.5241	11.3714	11.4113	11.4503	11.4863	11.5262	11.4654	11.4025	11.6967	11.6555	11.3893	11.4633	11.5835	11.4611	11.6175	11.5484	11.5238	11.4378	11.4954	4.26469	20
BnaA07T0354800WE	BnaA07T0354800WE	GO:0006950	--	Dehydrin ERD14 OS=Arabidopsis thaliana GN=ERD14 PE=1 SV=1	Dehydrin	BnaA07g32420D [Brassica napus]	GSBRNA2T00146637001	AT1G76180	13.7081	18.5757	13.6438	14.8345	12.8726	14.0257	14.629	18.424	18.1163	13.9919	17.0442	14.4101	14.1892	13.0829	17.4452	13.8856	18.187	13.8123	18.3621	4.36124	20
BnaA07T0368400WE;BnaC06T0454500WE	BnaA07T0368400WE	GO:0004553	beta-D-xylosidase 4; K15920 beta-D-xylosidase 4 [EC:3.2.1.37] (A)	Probable beta-D-xylosidase 7 OS=Arabidopsis thaliana GN=BXL7 PE=2 SV=2	Fibronectin type III-like domain	PREDICTED: probable beta-D-xylosidase 7 [Brassica rapa]	GSBRNA2T00146468001	AT1G78060	10.5531	10.499	10.2801	10.5385	10.7957	10.3454	10.4236	9.96642	10.2854	10.3836	9.51383	10.5151	10.938	10.3795	10.1801	10.5524	10.4917	10.4342	8.29471	4.01484	20
BnaA07T0373600WE	BnaA07T0373600WE	GO:0006525	acetylornithine aminotransferase, chloroplastic/mitochondrial; K00818 acetylornithine aminotransferase [EC:2.6.1.11] (A)	Acetylornithine aminotransferase, chloroplastic/mitochondrial OS=Arabidopsis thaliana GN=WIN1 PE=1 SV=1	Aminotransferase class-III	PREDICTED: acetylornithine aminotransferase, chloroplastic/mitochondrial [Brassica rapa]	GSBRNA2T00146293001	AT1G80600	12.8959	12.8021	12.6392	12.9708	12.9094	12.9893	12.8953	12.6103	12.5751	12.8048	12.88	12.7663	12.684	12.6959	12.5216	12.6113	12.5128	12.7275	12.5106	4.29279	20
BnaA08T0012700WE;BnaC03T0697900WE	BnaA08T0012700WE	GO:0000166	26S protease regulatory subunit 7 homolog A-like; K03061 26S proteasome regulatory subunit T1 (A)	26S protease regulatory subunit 7 homolog A OS=Arabidopsis thaliana GN=RPT1A PE=1 SV=1	ATPase family associated with various cellular activities (AAA)	PREDICTED: 26S protease regulatory subunit 7 homolog A-like [Brassica rapa]	GSBRNA2T00114136001	-	11.0949	10.8848	11.2138	11.5688	10.0914	10.938	10.9711	11.157	11.4886	11.2411	10.0198	10.9164	11.0557	11.1513	11.3427	11.031	10.9558	10.8684	10.8967	4.295	20
BnaA08T0019400WE	BnaA08T0019400WE	--	probable mitochondrial-processing peptidase subunit alpha-1; K01412 mitochondrial-processing peptidase subunit alpha [EC:3.4.24.64] (A)	Probable mitochondrial-processing peptidase subunit alpha-1 OS=Arabidopsis thaliana GN=At1g51980 PE=2 SV=1	Peptidase M16 inactive domain	BnaA08g01750D [Brassica napus]	GSBRNA2T00085748001	AT1G51980	11.5078	12.495	11.5477	11.9583	11.3997	11.7176	11.8195	13.244	12.808	12.1033	12.6517	11.7619	11.7435	11.558	12.1564	11.5926	12.3997	11.6669	12.3097	3.52382	20
BnaA08T0043100WE;BnaC08T0029700WE	BnaA08T0043100WE	--	--	Succinate dehydrogenase subunit 5, mitochondrial OS=Arabidopsis thaliana GN=SDH5 PE=1 SV=1	Domain of unknown function (DUF4370)	BnaA08g03800D [Brassica napus]	GSBRNA2T00094974001	AT1G47420	13.2294	13.8568	13.9252	12.8626	12.8463	11.7485	13.1451	13.8643	14.4492	13.5409	13.7724	12.5908	12.9261	13.1051	13.4304	13.0431	12.478	12.8466	11.5653	4.21299	20
BnaA08T0044500WE;BnaC08T0031600WE	BnaA08T0044500WE	--	dynactin subunit p25-like; K10427 dynactin 5 (A)	Gamma carbonic anhydrase 2, mitochondrial OS=Arabidopsis thaliana GN=GAMMACA2 PE=1 SV=1	Bacterial transferase hexapeptide (six repeats)	BnaC08g04620D [Brassica napus]	GSBRNA2T00095004001	AT1G47260	9.66627	9.76473	9.72741	10.0558	9.55752	9.70823	9.58018	10.3556	10.3335	10.1085	10.3058	9.7711	9.79971	9.58574	9.80595	9.48239	9.93289	9.58141	9.78587	4.14735	20
BnaA08T0050100WE	BnaA08T0050100WE	GO:0004372	serine hydroxymethyltransferase 4; K00600 glycine hydroxymethyltransferase [EC:2.1.2.1] (A)	Serine hydroxymethyltransferase 4 OS=Arabidopsis thaliana GN=SHM4 PE=1 SV=1	Serine hydroxymethyltransferase	BnaCnng62500D [Brassica napus]	GSBRNA2T00087147001	AT4G13930	11.6149	11.7908	11.9899	10.6327	11.5741	11.3074	11.6944	10.9935	11.3743	11.1611	11.2586	11.7289	11.6631	11.4827	11.8795	11.3945	11.6219	11.0469	11.7212	3.98214	20
BnaA08T0050200WE	BnaA08T0050200WE	GO:0003676	RPS19; 40S ribosomal protein S19; K02965 small subunit ribosomal protein S19 (A)	Glycine-rich RNA-binding protein 2, mitochondrial OS=Arabidopsis thaliana GN=RBG2 PE=1 SV=1	RNA recognition motif. (a.k.a. RRM, RBD, or RNP domain)	BnaAnng08850D [Brassica napus]	-	-	15.7566	15.6213	15.3193	15.0825	15.2478	15.1823	15.0852	15.7108	16.8808	15.3333	15.9587	14.865	14.6471	14.8407	16.1109	14.9928	14.5924	15.2203	15.0694	4.1131	20
BnaA08T0057400WE;BnaC08T0052000WE	BnaA08T0057400WE	--	--	--	--	PREDICTED: uncharacterized protein LOC103833306 [Brassica rapa]	GSBRNA2T00059296001	AT1G42960	13.6789	12.2519	13.8308	12.6846	13.313	13.2285	13.2525	12.1426	12.5739	13.4795	12.3345	13.118	12.9051	13.5515	11.1109	13.5688	11.9235	13.1889	12.1659	4.40336	20
BnaA08T0061300WE	BnaA08T0061300WE	GO:0005509	annexin D1; K17095 annexin A7/11 (A)	Annexin D1 OS=Arabidopsis thaliana GN=ANN1 PE=1 SV=1	Annexin	BnaA08g06260D [Brassica napus]	GSBRNA2T00073824001	AT1G35720	12.7535	13.2727	12.8392	12.6183	12.7034	12.9408	12.4512	12.6756	12.7343	12.3435	11.7892	13.394	13.5508	13.0771	12.8895	13.3604	13.062	13.521	13.2654	3.57265	20
BnaA08T0114000WE	BnaA08T0114000WE	GO:0004096	catalase-2-like; K03781 catalase [EC:1.11.1.6] (A)	Catalase-2 OS=Arabidopsis thaliana GN=CAT2 PE=2 SV=3	Catalase-related immune-responsive	catalase [Brassica juncea]	GSBRNA2T00126684001	AT4G35090	13.3662	13.883	13.2826	13.6008	13.2404	13.3754	13.9687	13.6559	13.4059	13.5592	13.6615	13.6581	13.4194	13.1294	13.762	13.3543	13.8343	13.271	13.945	3.93878	20
BnaA08T0120600WE;BnaA08T0120600WE.1	BnaA08T0120600WE	GO:0003676	polyadenylate-binding protein 2; K13126 polyadenylate-binding protein (A)	Polyadenylate-binding protein 2 OS=Arabidopsis thaliana GN=PAB2 PE=1 SV=1	Poly-adenylate binding protein, unique domain	BnaA08g11610D [Brassica napus]	GSBRNA2T00004546001	AT4G34110	10.2785	10.4828	10.4634	9.73064	10.1361	9.92727	9.6882	10.0345	10.293	10.3059	10.1299	10.0294	9.57047	10.1278	10.1803	9.98344	10.0729	10.0817	9.96774	4.17163	20
BnaA08T0129200WE;BnaC03T0657600WE	BnaA08T0129200WE	GO:0005750	cytochrome b-c1 complex subunit 7-1; K00417 ubiquinol-cytochrome c reductase subunit 7 (A)	Cytochrome b-c1 complex subunit 7-1 OS=Arabidopsis thaliana GN=QCR7-1 PE=1 SV=1	Ubiquinol-cytochrome C reductase complex 14kD subunit	PREDICTED: cytochrome b-c1 complex subunit 7-1 [Brassica rapa]	GSBRNA2T00021913001	AT4G32470	11.0806	11.3805	11.5581	10.7897	11.2247	10.6574	11.2986	11.8111	12.1953	11.8577	11.8754	11.1903	10.8159	11.389	11.3192	11.3822	11.0955	11.4316	11.2121	4.24337	20
BnaA08T0151200WE;BnaC08T0123900WE	BnaA08T0151200WE	GO:0008152	aconitate hydratase 3, mitochondrial-like; K01681 aconitate hydratase [EC:4.2.1.3] (A)	Aconitate hydratase 3, mitochondrial OS=Arabidopsis thaliana GN=ACO3 PE=2 SV=3	Aconitase C-terminal domain	BnaA08g14220D [Brassica napus]	GSBRNA2T00078888001	AT4G26970	9.4484	11.2851	9.41729	9.86708	9.35257	9.90383	10.2995	11.866	10.9976	10.6462	11.6498	9.92351	9.61765	9.67442	10.308	9.68196	10.8665	9.43186	10.5874	3.96143	20
BnaA08T0161900WE;BnaA08T0161900WE.1	BnaA08T0161900WE	GO:0005515	serine/threonine-protein phosphatase 6 regulatory ankyrin repeat subunit B isoform X1; K06867 uncharacterized protein (A)	Ankyrin repeat domain-containing protein 2 OS=Arabidopsis thaliana GN=AKR2 PE=1 SV=2	Ankyrin repeats (3 copies)	BnaA08g14990D [Brassica napus]	GSBRNA2T00027274001	AT4G35450	13.6545	15.2398	13.444	13.6901	13.3834	13.0875	13.4642	15.0601	13.5883	13.2468	12.9577	13.0076	12.4342	13.1618	13.6963	13.2149	15.2593	12.2103	12.4043	4.16761	20
BnaA08T0170800WE;BnaC03T0592900WE	BnaA08T0170800WE	--	heat shock 70 kDa protein 9, mitochondrial-like; K04043 molecular chaperone DnaK (A)	Heat shock 70 kDa protein 9, mitochondrial OS=Arabidopsis thaliana GN=HSP70-9 PE=2 SV=1	Hsp70 protein	BnaA08g15870D [Brassica napus]	GSBRNA2T00150999001	AT4G37910	13.0366	13.2074	13.2921	13.9896	13.0704	12.8889	13.3096	13.7098	12.6098	13.1941	13.0589	12.9423	13.1628	13.6922	13.4831	13.207	13.5958	13.084	13.0487	4.00678	20
BnaA08T0174200WE;BnaC03T0587700WE	BnaA08T0174200WE	GO:0005515	--	Lipoxygenase homology domain-containing protein 1 OS=Mus musculus GN=Loxhd1 PE=2 SV=1	PLAT/LH2 domain	PREDICTED: lipoxygenase homology domain-containing protein 1 [Brassica rapa]	GSBRNA2T00150946001	AT4G39730	12.7976	12.3777	12.8856	12.5464	13.11	13.1323	12.8568	12.5682	12.5132	13.2488	13.1118	13.2841	13.5546	12.7818	12.225	13.2502	12.4999	12.9615	12.4044	4.23582	20
BnaA08T0174400WE	BnaA08T0174400WE	--	MICOS complex subunit MIC60-like; K17785 mitofilin (A)	MICOS complex subunit mic60 OS=Neurospora crassa (strain ATCC 24698 / 74-OR23-1A / CBS 708.71 / DSM 1257 / FGSC 987) GN=mic60 PE=3 SV=1	Mitochondrial inner membrane protein	PREDICTED: uncharacterized protein LOC103835103 [Brassica rapa]	GSBRNA2T00150944001	AT4G39690	10.7682	10.7898	10.9904	11.3836	10.8048	10.6977	10.8149	10.979	11.2577	10.9741	10.791	10.7063	10.6245	11.2102	10.7206	11.1672	10.1965	11.0807	9.81058	4.16636	20
BnaA08T0176400WE	BnaA08T0176400WE	GO:0003676	glycine-rich RNA-binding family protein; K13195 cold-inducible RNA-binding protein (A)	Glycine-rich RNA-binding protein 10 OS=Brassica napus GN=GRP10 PE=2 SV=1	RNA recognition motif. (a.k.a. RRM, RBD, or RNP domain)	PREDICTED: glycine-rich RNA-binding protein 10-like [Brassica rapa]	GSBRNA2T00150906001	AT4G39260	11.1164	14.6003	11.1877	11.2895	12.0516	11.9875	10.7226	10.305	14.3981	11.7122	15.0304	10.9435	10.9546	10.4096	15.4271	11.3415	14.7245	11.4732	15.3217	4.58777	20
BnaA08T0185000WE;BnaC03T0573500WE	BnaA08T0185000WE	GO:0003746	elongation factor 1-delta 1-like; K03232 elongation factor 1-beta (A)	Elongation factor 1-delta 2 OS=Arabidopsis thaliana GN=At2g18110 PE=1 SV=1	EF-1 guanine nucleotide exchange domain	PREDICTED: elongation factor 1-delta 1-like isoform X2 [Brassica rapa]	GSBRNA2T00150799001	AT2G18110	11.9813	12.3472	12.3628	11.9307	12.2119	11.9366	11.4273	11.6245	11.8054	11.5659	11.3229	11.688	11.3753	10.9462	12.0226	11.4414	11.8285	11.7883	11.9725	4.37125	20
BnaA08T0209500WE;BnaC07T0143200WE	BnaA08T0209500WE	GO:0003723	eukaryotic translation initiation factor 5A-2; K03263 translation initiation factor 5A (A)	Eukaryotic translation initiation factor 5A-2 OS=Arabidopsis thaliana GN=ELF5A-2 PE=1 SV=1	KOW motif	PREDICTED: eukaryotic translation initiation factor 5A-2 [Brassica rapa]	GSBRNA2T00034112001	AT1G26630	11.6595	11.5627	11.6001	11.1677	11.1166	11.3184	11.2938	11.0318	11.1352	11.151	10.3181	11.6563	11.5348	11.8561	11.9333	11.7068	11.6892	11.6182	11.6861	4.22172	20
BnaA08T0220800WE	BnaA08T0220800WE	GO:0006662	protein disulfide isomerase-like 1-1; K09580 protein disulfide-isomerase A1 [EC:5.3.4.1] (A)	Protein disulfide isomerase-like 1-1 OS=Arabidopsis thaliana GN=PDIL1-1 PE=1 SV=1	Thioredoxin-like domain	BnaA08g21180D [Brassica napus]	GSBRNA2T00102770001	AT1G21750	11.3382	11.24	11.7464	10.6757	11.5023	11.1837	11.28	11.1857	11.3992	11.9412	11.4727	11.4252	11.5598	11.5421	11.1773	11.1189	11.0521	11.637	11.084	4.21919	20
BnaA08T0223600WE;BnaC08T0217900WE	BnaA08T0223600WE	GO:0003872	pyrophosphate--fructose 6-phosphate 1-phosphotransferase subunit alpha 1; K00895 pyrophosphate--fructose-6-phosphate 1-phosphotransferase [EC:2.7.1.90] (A)	Pyrophosphate--fructose 6-phosphate 1-phosphotransferase subunit alpha 1 OS=Arabidopsis thaliana GN=PFP-ALPHA1 PE=2 SV=1	Phosphofructokinase	BnaC05g50320D [Brassica napus]	GSBRNA2T00102813001	AT1G20950	10.003	9.85887	10.3161	9.55073	9.38179	9.79494	9.36482	8.58435	8.44567	9.48113	8.16843	10.0696	9.86676	9.69958	10.02	9.82414	10.0727	9.10779	9.51162	4.05731	20
BnaA08T0236700WE	BnaA08T0236700WE	GO:0003824	transcription factor BTF3 homolog 4-like; K01527 nascent polypeptide-associated complex subunit beta (A)	Transcription factor BTF3 OS=Homo sapiens GN=BTF3 PE=1 SV=1	NAC domain	BnaA08g22880D [Brassica napus]	GSBRNA2T00102966001	AT1G17890	5.97033	4.45076	5.69542	5.34041	5.56802	5.14583	4.47297	4.25895	5.7844	5.59549	4.24132	5.04208	4.99269	4.9822	4.76438	4.77594	4.6299	5.41959	4.74618	4.48322	20
BnaA08T0246100WE	BnaA08T0246100WE	GO:0003677	GK22253 gene product from transcript GK22253-RB; K14572 midasin (A)	Methyl-CpG-binding domain-containing protein 10 OS=Arabidopsis thaliana GN=MBD10 PE=1 SV=1	Methyl-CpG binding domain	BnaA08g23900D [Brassica napus]	GSBRNA2T00103085001	AT1G15340	11.7013	13.4748	12.6044	14.4756	11.8405	12.0383	11.7769	13.6243	13.5101	12.0761	13.1866	12.308	12.5549	11.8587	12.6738	11.004	12.9252	12.3275	13.0868	4.46122	20
BnaA08T0252200WE;BnaC08T0180700WE	BnaA08T0252200WE	GO:0016620	glyceraldehyde-3-phosphate dehydrogenase, cytosolic-like; K00134 glyceraldehyde 3-phosphate dehydrogenase [EC:1.2.1.12] (A)	Glyceraldehyde-3-phosphate dehydrogenase, cytosolic OS=Sinapis alba GN=GAPC PE=2 SV=2	Glyceraldehyde 3-phosphate dehydrogenase, NAD binding domain	BnaA08g24270D [Brassica napus]	GSBRNA2T00015275001	AT3G04120	13.3377	13.2201	13.5341	12.9424	13.7283	13.4582	13.5212	12.8002	12.7477	13.5778	12.8472	13.4441	13.4319	13.8012	12.8037	13.3075	12.5756	13.6098	12.8671	4.2915	20
BnaA08T0254900WE;BnaC08T0176700WE	BnaA08T0254900WE	GO:0015078	V-type proton ATPase subunit C-like; K02148 V-type H+-transporting ATPase subunit C (A)	V-type proton ATPase subunit C OS=Arabidopsis thaliana GN=VHA-C PE=1 SV=1	V-ATPase subunit C	BnaA08g24550D [Brassica napus]	GSBRNA2T00015241001	AT1G12840	12.1545	11.2933	12.4048	11.7899	12.4327	12.3721	12.3103	11.2148	11.8396	11.8409	12.3435	12.5188	12.4039	12.7237	11.6734	12.5797	11.2824	12.5332	11.2225	3.84225	20
BnaA08T0271700WE	BnaA08T0271700WE	GO:0003824	2,3-bisphosphoglycerate-independent phosphoglycerate mutase 1; K15633 2,3-bisphosphoglycerate-independent phosphoglycerate mutase [EC:5.4.2.12] (A)	2,3-bisphosphoglycerate-independent phosphoglycerate mutase 1 OS=Arabidopsis thaliana GN=PGM1 PE=2 SV=3	COBRA-like protein	BnaA08g26140D [Brassica napus]	GSBRNA2T00047139001	AT1G09780	11.2318	11.1811	11.4784	11.2212	11.2969	11.2342	11.3964	11.2019	11.1242	11.7217	11.1941	11.6021	11.5608	11.5301	11.4587	11.4408	11.3107	11.1772	11.2705	3.94855	20
BnaA08T0271900WE	BnaA08T0271900WE	GO:0005515	U2 small nuclear ribonucleoprotein A'-like; K11092 U2 small nuclear ribonucleoprotein A' (A)	U2 small nuclear ribonucleoprotein A' OS=Arabidopsis thaliana GN=At1g09760 PE=2 SV=2	Leucine-rich repeat	BnaA08g26160D [Brassica napus]	GSBRNA2T00047141001	AT1G09760	9.81982	9.44593	9.92264	8.83699	9.53825	9.2257	8.19995	8.23234	9.87191	9.12421	8.32169	9.07389	8.4703	9.32977	9.98339	9.39602	9.12989	9.72187	8.52883	3.34399	20
BnaA08T0274500WE	BnaA08T0274500WE	--	--	--	Protein of unknown function, DUF538	BnaA08g26490D [Brassica napus]	GSBRNA2T00047180001	AT1G09310	13.2947	13.048	13.5091	13.1868	13.1147	13.4175	12.9941	12.3427	12.8927	13.1102	12.0489	12.8827	13.3263	13.2551	13.1633	13.0422	12.5424	13.1846	12.6308	3.04002	20
BnaA08T0284000WE;BnaA08T0284000WE.1	BnaA08T0284000WE	GO:0016491	internal alternative NAD(P)H-ubiquinone oxidoreductase A1, mitochondrial; K17871 NADH:ubiquinone reductase (non-electrogenic) [EC:1.6.5.9] (A)	Internal alternative NAD(P)H-ubiquinone oxidoreductase A1, mitochondrial OS=Arabidopsis thaliana GN=NDA1 PE=2 SV=1	Pyridine nucleotide-disulphide oxidoreductase	PREDICTED: internal alternative NAD(P)H-ubiquinone oxidoreductase A1, mitochondrial-like [Brassica rapa]	GSBRNA2T00089791001	AT1G07180	11.2919	11.1251	10.8597	11.8487	11.6596	11.8959	11.9924	11.8613	11.5681	12.001	11.602	11.7429	11.2842	11.2929	10.7852	11.4903	10.8519	11.1987	10.5449	3.12238	20
BnaA08T0294900WE;BnaA09T0650200WE;BnaA10T0026300WE;BnaC05T0025500WE;BnaC08T0495600WE;Bnascaffold2904T0008900WE	BnaA08T0294900WE	GO:0003735	40S ribosomal protein S15-1; K02958 small subunit ribosomal protein S15e (A)	40S ribosomal protein S15-1 OS=Arabidopsis thaliana GN=RPS15A PE=2 SV=1	Ribosomal protein S19	BnaA08g27790D [Brassica napus]	GSBRNA2T00089665001	AT1G04270	10.5039	8.40975	9.80203	9.97853	10.5147	10.4544	10.1253	8.23038	8.28738	10.581	8.06779	10.4954	10.3277	10.4618	8.86977	10.5243	8.89054	10.6952	8.93507	3.7345	20
BnaA08T0295800WE;Bnascaffold2904T0008200WE	BnaA08T0295800WE	GO:0005622	pre-mRNA-processing factor 39-like; K13217 pre-mRNA-processing factor 39 (A)	Pre-mRNA-processing factor 39 OS=Homo sapiens GN=PRPF39 PE=1 SV=3	--	PREDICTED: pre-mRNA-processing factor 39-like isoform X1 [Brassica rapa]	GSBRNA2T00089656001	AT1G04080	10.4954	9.40565	10.8416	10.4546	10.4125	10.5793	10.5813	10.546	11.2408	11.4408	11.3341	10.8607	10.5106	10.9107	10.8583	10.6289	10.1054	10.3578	10.2638	4.01601	20
BnaA09T0000900WE;BnaA09T0002900WE;Bnascaffold2463T0000200WE;Bnascaffold255T0000200WE;Bnascaffold3335T0000500WE	BnaA09T0000900WE	GO:0005198	--	Probable plastid-lipid-associated protein 11 OS=Arabidopsis thaliana GN=PAP11 PE=2 SV=1	PAP_fibrillin	PREDICTED: probable plastid-lipid-associated protein 11 [Brassica rapa]	GSBRNA2T00045734001	AT4G00030	12.7186	13.0942	12.9118	13.0909	12.8654	13.4551	13.5432	13.9363	13.4784	13.3358	13.9386	13.2753	13.2813	13.0857	13.0514	12.6974	12.9338	13.0718	13.1249	3.89096	20
BnaA09T0013600WE;BnaC09T0010900WE	BnaA09T0013600WE	GO:0004478	S-adenosylmethionine synthase; K00789 S-adenosylmethionine synthetase [EC:2.5.1.6] (A)	S-adenosylmethionine synthase OS=Brassica rapa subsp. pekinensis GN=SAMS PE=2 SV=1	S-adenosylmethionine synthetase, N-terminal domain	RecName: Full=S-adenosylmethionine synthase 5; Short=AdoMet synthase 5; AltName: Full=Methionine adenosyltransferase 5; Short=MAT 5 [Brassica juncea]	GSBRNA2T00018367001	AT4G01850	8.52598	7.80433	8.44947	8.94322	8.64463	8.62295	8.21377	8.13247	8.1259	8.07223	8.13613	8.57869	7.30247	8.20879	7.67186	8.62523	7.84961	6.4457	6.64788	4.08467	20
BnaA09T0018400WE	BnaA09T0018400WE	GO:0005525	midasin; K14572 midasin (A)	Translocase of chloroplast 159, chloroplastic OS=Arabidopsis thaliana GN=TOC159 PE=1 SV=1	AIG1 family	PREDICTED: translocase of chloroplast 159, chloroplastic [Brassica rapa]	GSBRNA2T00104303001	-	12.8381	13.9841	12.6641	12.7501	12.7941	13.056	13.0565	13.2182	13.3895	12.5216	14.1158	12.556	12.398	12.3187	13.7187	12.2353	13.7001	12.8646	13.1667	4.19273	20
BnaA09T0026100WE	BnaA09T0026100WE	GO:0006662	thioredoxin M2, chloroplastic-like; K03671 thioredoxin 1 (A)	Thioredoxin M2, chloroplastic OS=Arabidopsis thaliana GN=At4g03520 PE=1 SV=2	Thioredoxin	BnaA09g01610D [Brassica napus]	GSBRNA2T00091301001	AT4G03520	14.6366	14.5186	14.3742	13.797	14.4748	13.8319	14.1084	13.4171	14.2053	13.3016	13.6547	13.5585	13.6378	14.2138	14.551	14.1914	13.5565	14.4102	13.749	3.97182	20
BnaA09T0035600WE;BnaC09T0033900WE	BnaA09T0035600WE	GO:0003735	60S ribosomal protein L34-2-like; K02915 large subunit ribosomal protein L34e (A)	60S ribosomal protein L34-3 OS=Arabidopsis thaliana GN=RPL34C PE=2 SV=1	Ribosomal protein L34e	PREDICTED: 60S ribosomal protein L34-2-like [Brassica rapa]	GSBRNA2T00009840001	AT3G28900	14.1769	12.3901	14.2332	14.0411	14.1089	14.0731	13.74	11.7338	13.5542	13.6721	13.2961	14.0101	13.7803	13.7617	13.4613	13.8197	12.2685	13.9054	13.2961	4.2678	20
BnaA09T0059800WE;BnaC09T0067100WE	BnaA09T0059800WE	GO:0044238	--	Ribosome-binding factor PSRP1, chloroplastic OS=Spinacia oleracea GN=PSRP1 PE=1 SV=2	Sigma 54 modulation protein / S30EA ribosomal protein	BnaA09g04830D [Brassica napus]	GSBRNA2T00009591001	AT5G24490	13.7739	13.8799	13.7901	12.9468	12.9807	13.2845	13.2271	12.0956	12.0566	11.9639	11.9	13.3427	13.3052	13.8869	13.7393	13.335	13.8352	13.6154	13.5787	4.05539	20
BnaA09T0096000WE	BnaA09T0096000WE	GO:0004601	peroxidase 32; K00430 peroxidase [EC:1.11.1.7] (A)	Peroxidase 32 OS=Arabidopsis thaliana GN=PER32 PE=1 SV=3	Peroxidase	BnaC09g08690D [Brassica napus]	GSBRNA2T00063701001	AT3G32980	13.8137	13.4224	13.5148	13.0045	13.5471	13.3252	13.3384	13.3848	13.8667	12.9901	14.0493	13.1915	13.3471	13.6418	13.723	13.6781	12.5136	13.9728	13.3331	4.66027	20
BnaA09T0113400WE;BnaA09T0575200WE;BnaC08T0409600WE;BnaC09T0135100WE	BnaA09T0113400WE	GO:0003779	profilin-1-like; K05759 profilin (A)	Profilin-1 OS=Arabidopsis thaliana GN=PRO1 PE=1 SV=1	Profilin	PREDICTED: profilin-1-like [Brassica rapa]	GSBRNA2T00091615001	AT2G19760	13.6247	12.2197	13.8329	13.8051	13.5391	13.4233	13.7254	12.6325	12.7346	14.4681	12.5745	14.7047	14.1353	10.003	12.5391	14.5824	10.045	13.5971	12.317	4.25877	20
BnaA09T0123700WE;BnaA09T0139100WE;BnaC09T0147800WE	BnaA09T0123700WE	GO:0004672	probable serine/threonine-protein kinase At5g41260; K14500 BR-signaling kinase [EC:2.7.11.1] (A)	Probable serine/threonine-protein kinase At5g41260 OS=Arabidopsis thaliana GN=At5g41260 PE=1 SV=1	TPR repeat	BnaA09g11010D [Brassica napus]	GSBRNA2T00056408001	-	11.173	10.4384	10.9491	10.7881	10.7499	11.1984	10.7915	11.9109	11.87	11.4654	12.0633	11.2959	10.6895	10.7288	11.0065	10.4541	11.0769	10.1597	10.9478	4.06302	20
BnaA09T0125200WE	BnaA09T0125200WE	GO:0003824	succinyl-CoA ligase [ADP-forming] subunit beta, mitochondrial-like; K01900 succinyl-CoA synthetase beta subunit [EC:6.2.1.4 6.2.1.5] (A)	Succinyl-CoA ligase [ADP-forming] subunit beta, mitochondrial OS=Arabidopsis thaliana GN=At2g20420 PE=1 SV=1	CoA-ligase	BnaA09g11210D [Brassica napus]	GSBRNA2T00056438001	AT2G20420	11.6714	11.3441	11.8528	10.9403	11.9579	11.8771	12.1541	12.3331	11.5659	12.5157	12.1871	11.9239	11.9437	12.0005	10.7672	11.8637	11.4139	11.7357	11.4485	3.87742	20
BnaA09T0126100WE;BnaA09T0126100WE.1	BnaA09T0126100WE	GO:0016491	monodehydroascorbate reductase, chloroplastic; K08232 monodehydroascorbate reductase (NADH) [EC:1.6.5.4] (A)	Monodehydroascorbate reductase, chloroplastic OS=Arabidopsis thaliana GN=At1g63940 PE=2 SV=3	Pyridine nucleotide-disulphide oxidoreductase	BnaA09g11300D [Brassica napus]	GSBRNA2T00056453001	AT1G63940	12.2428	12.413	12.3213	12.203	12.1681	12.4536	12.9129	12.7874	12.4544	12.6166	12.9539	12.3806	12.4491	12.6388	12.474	12.415	12.6657	12.4588	12.5281	4.15418	20
BnaA09T0127500WE	BnaA09T0127500WE	GO:0004616	6-phosphogluconate dehydrogenase, decarboxylating 1, chloroplastic; K00033 6-phosphogluconate dehydrogenase [EC:1.1.1.44 1.1.1.343] (A)	6-phosphogluconate dehydrogenase, decarboxylating 1, chloroplastic OS=Arabidopsis thaliana GN=At1g64190 PE=1 SV=1	NAD binding domain of 6-phosphogluconate dehydrogenase	PREDICTED: 6-phosphogluconate dehydrogenase, decarboxylating 1, chloroplastic [Brassica rapa]	GSBRNA2T00056471001	AT1G64190	11.6092	11.7263	11.4869	11.7008	11.7369	11.7252	11.9648	12.4194	12.1093	12.1061	12.1749	11.6269	11.6768	11.6839	11.5962	11.6972	12.0325	11.6681	11.7849	4.29164	20
BnaA09T0143400WE	BnaA09T0143400WE	GO:0003924	elongation factor G, chloroplastic; K02355 elongation factor G (A)	Elongation factor G, chloroplastic OS=Arabidopsis thaliana GN=CPEFG PE=1 SV=1	Elongation factor Tu domain 2	BnaA09g12770D [Brassica napus]	GSBRNA2T00086390001	AT1G62750	14.0208	14.1048	14.053	14.0509	14.0256	13.9809	14.1372	14.0574	13.9792	13.9792	13.9457	13.9175	13.8092	13.822	14.0655	13.8422	14.0762	14.0175	14.0105	3.48589	20
BnaA09T0143500WE	BnaA09T0143500WE	GO:0005515	hsp70-Hsp90 organizing protein 2; K09553 stress-induced-phosphoprotein 1 (A)	Hsp70-Hsp90 organizing protein 2 OS=Arabidopsis thaliana GN=HOP2 PE=1 SV=1	Tetratricopeptide repeat	PREDICTED: hsp70-Hsp90 organizing protein 2 [Brassica rapa]	GSBRNA2T00086389001	AT1G62740	11.8204	11.8837	12.1033	11.0583	11.8735	11.6645	11.6725	11.646	11.9858	12.1017	11.4948	11.493	11.6459	11.936	12.1494	11.9903	11.8826	11.4752	11.8831	4.04648	20
BnaA09T0145700WE;BnaC09T0177000WE	BnaA09T0145700WE	GO:0016491	1-aminocyclopropane-1-carboxylate oxidase-like; K05933 aminocyclopropanecarboxylate oxidase [EC:1.14.17.4] (A)	1-aminocyclopropane-1-carboxylate oxidase OS=Brassica juncea GN=ACO PE=2 SV=1	non-haem dioxygenase in morphine synthesis N-terminal	PREDICTED: 1-aminocyclopropane-1-carboxylate oxidase [Brassica rapa]	GSBRNA2T00070630001	AT1G62380	13.1382	13.0546	13.0481	12.7864	12.9979	13.2174	14.0727	12.6436	12.9024	12.6374	12.6336	13.0231	12.8516	13.4961	13.4553	13.0178	13.3165	13.2095	12.9323	4.26569	20
BnaA09T0167700WE;BnaC09T0208900WE	BnaA09T0167700WE	GO:0003735	60S ribosomal protein L21-2; K02889 large subunit ribosomal protein L21e (A)	60S ribosomal protein L21-2 OS=Arabidopsis thaliana GN=RPL21E PE=2 SV=1	Ribosomal protein L21e	BnaA09g15190D [Brassica napus]	GSBRNA2T00068813001	AT1G57660	13.401	12.6332	13.6885	13.0952	13.3379	13.2754	12.9382	12.6099	12.2827	13.4451	12.1867	13.2667	13.3367	13.2642	12.5593	13.2461	12.456	13.2827	12.2545	3.84788	20
BnaA09T0170100WE	BnaA09T0170100WE	GO:0005509	calreticulin-1-like; K08057 calreticulin (A)	Calreticulin-1 OS=Arabidopsis thaliana GN=CRT1 PE=1 SV=1	Calreticulin family	BnaA09g15400D [Brassica napus]	-	-	9.48302	9.77216	9.84146	10.1326	10.1845	10.8131	8.96374	6.21843	7.95326	8.08933	9.20941	10.2586	10.1672	8.72406	9.63248	10.4685	9.22145	10.4335	8.95408	4.48855	20
BnaA09T0178300WE	BnaA09T0178300WE	GO:0006662	PEC-2, Trx-H; thioredoxin H-type; K03671 thioredoxin 1 (A)	Thioredoxin H-type OS=Brassica campestris GN=PEC-2 PE=2 SV=1	Thioredoxin	thioredoxin H-type [Brassica rapa]	GSBRNA2T00053184001	AT5G42980	10.8601	10.895	11.0169	10.6614	10.5346	10.4	10.241	10.8883	11.4638	10.5097	10.6213	10.3934	10.7104	10.7495	11.3131	10.5435	11.0121	10.7408	10.5759	4.13364	20
BnaA09T0180200WE;BnaC07T0183100WE	BnaA09T0180200WE	GO:0006108	malate dehydrogenase, cytoplasmic 1; K00025 malate dehydrogenase [EC:1.1.1.37] (A)	Malate dehydrogenase, cytoplasmic 1 OS=Arabidopsis thaliana GN=MDH1 PE=1 SV=2	lactate/malate dehydrogenase, NAD binding domain	PREDICTED: malate dehydrogenase, cytoplasmic 1 [Brassica rapa]	GSBRNA2T00053160001	AT5G43330	12.9708	13.7984	13.6204	14.0513	13.0762	12.9961	12.5202	13.0225	13.5393	13.7778	13.0446	14.0196	13.7077	14.0809	13.6592	14.0213	13.4128	13.8101	13.564	3.82981	20
BnaA09T0180900WE	BnaA09T0180900WE	GO:0003735	60S ribosomal protein L9-1; K02940 large subunit ribosomal protein L9e (A)	60S ribosomal protein L9-1 OS=Arabidopsis thaliana GN=RPL9B PE=1 SV=3	Ribosomal protein L6	BnaA09g16470D [Brassica napus]	-	-	13.9235	12.5615	14.0336	13.7861	13.6629	13.5792	13.4867	12.6639	13.2851	13.7256	12.7471	13.842	13.7334	13.8063	12.2486	13.5762	12.8456	13.6154	11.8982	4.29746	20
BnaA09T0183200WE	BnaA09T0183200WE	GO:0003676	ras GTPase-activating protein-binding protein 1; K17265 Ras GTPase-activating protein-binding protein 1 [EC:3.6.4.12 3.6.4.13] (A)	Putative G3BP-like protein OS=Schizosaccharomyces pombe (strain 972 / ATCC 24843) GN=nxt3 PE=1 SV=1	-	PREDICTED: ras GTPase-activating protein-binding protein 2-like [Brassica rapa]	GSBRNA2T00070995001	AT5G43960	13.6211	11.6329	13.7701	12.1825	13.3883	13.3155	13.6965	11.493	13.2852	13.9469	13.5203	13.3153	12.9558	13.2011	12.76	13.2402	12.6779	13.6701	11.846	4.25774	20
BnaA09T0204200WE	BnaA09T0204200WE	GO:0003735	30S ribosomal protein S17, chloroplastic-like; K02961 small subunit ribosomal protein S17 (A)	30S ribosomal protein S17, chloroplastic OS=Arabidopsis thaliana GN=RPS17 PE=1 SV=1	Ribosomal protein S17	PREDICTED: 30S ribosomal protein S17, chloroplastic-like [Brassica rapa]	-	-	14.7376	15.7199	14.6019	15.2308	14.3181	14.6781	14.3364	15.1878	14.9571	14.1615	14.352	14.5631	14.4767	14.6203	15.4698	14.4066	15.9485	14.6547	15.5381	3.6955	20
BnaA09T0239200WE	BnaA09T0239200WE	GO:0006071	POPTRDRAFT_753230; glycerophosphoryl diester phosphodiesterase family protein; K01126 glycerophosphoryl diester phosphodiesterase [EC:3.1.4.46] (A)	Glycerophosphodiester phosphodiesterase GDPDL3 OS=Arabidopsis thaliana GN=GDPDL3 PE=1 SV=3	Glycerophosphoryl diester phosphodiesterase family	BnaC09g24190D [Brassica napus]	-	-	9.81634	10.1424	9.93143	9.66021	9.55713	10.0816	10.6585	11.2543	10.8841	10.9937	11.0872	10.1642	10.2209	10.1045	10.1611	9.88245	10.2939	10.021	9.85373	4.41266	20
BnaA09T0240900WE	BnaA09T0240900WE	GO:0004550	Bc-NDPK3; nucleoside diphosphate kinase III, chloroplastic/mitochondrial; K00940 nucleoside-diphosphate kinase [EC:2.7.4.6] (A)	Nucleoside diphosphate kinase III, chloroplastic/mitochondrial OS=Arabidopsis thaliana GN=NDPK3 PE=1 SV=1	Nucleoside diphosphate kinase	PREDICTED: nucleoside diphosphate kinase III, chloroplastic/mitochondrial isoform X1 [Brassica rapa]	GSBRNA2T00145572001	AT4G11010	15.2815	15.0627	15.2838	15.6622	15.4236	15.4846	15.3297	15.2714	14.7999	15.4703	14.9225	15.6133	15.6853	15.2851	15.1472	15.2201	15.1382	15.3055	14.9297	3.49853	20
BnaA09T0252100WE;BnaC09T0289600WE	BnaA09T0252100WE	GO:0004601	peroxidase C2; K00430 peroxidase [EC:1.11.1.7] (A)	Peroxidase C2 OS=Armoracia rusticana GN=PRXC2 PE=3 SV=1	Peroxidase	BnaA09g53760D [Brassica napus]	-	-	15.9031	14.5113	13.4887	15.2852	15.6154	12.5766	14.3177	14.8451	14.2183	15.1164	14.6477	15.2444	15.3519	16.0542	14.9535	15.5957	14.8402	14.2012	14.2258	4.61605	20
BnaA09T0349400WE;BnaC06T0083300WE	BnaA09T0349400WE	GO:0016787	carboxymethylenebutenolidase homolog; K01061 carboxymethylenebutenolidase [EC:3.1.1.45] (A)	Carboxymethylenebutenolidase homolog OS=Homo sapiens GN=CMBL PE=1 SV=1	Dienelactone hydrolase family	BnaAnng02030D [Brassica napus]	GSBRNA2T00060913001	AT1G35420	11.8544	11.2522	11.317	11.7119	11.9766	11.923	11.5612	10.6948	11.1264	11.1583	10.1615	11.5202	11.3438	10.8852	10.3427	11.1531	10.39	11.4783	10.6565	4.22393	20
BnaA09T0351800WE	BnaA09T0351800WE	GO:0008152	dihydrolipoyllysine-residue acetyltransferase component 5 of pyruvate dehydrogenase complex, chloroplastic-like; K00627 pyruvate dehydrogenase E2 component (dihydrolipoamide acetyltransferase) [EC:2.3.1.12] (A)	Dihydrolipoyllysine-residue acetyltransferase component 5 of pyruvate dehydrogenase complex, chloroplastic OS=Arabidopsis thaliana GN=EMB3003 PE=2 SV=1	e3 binding domain	BnaAnng02240D [Brassica napus]	GSBRNA2T00060980001	-	13.0507	14.2128	12.7001	13.165	12.7131	13.0502	12.4491	13.3192	14.2145	12.2878	14.1037	12.9032	12.6794	12.5961	14.324	12.6427	13.6732	13.0062	14.0518	3.7298	20
BnaA09T0362900WE	BnaA09T0362900WE	GO:0005960	glycine cleavage system H protein 3, mitochondrial; K02437 glycine cleavage system H protein (A)	Glycine cleavage system H protein 3, mitochondrial OS=Arabidopsis thaliana GN=GDH3 PE=1 SV=1	Glycine cleavage H-protein	PREDICTED: glycine cleavage system H protein 3, mitochondrial [Brassica rapa]	GSBRNA2T00156614001	AT1G32470	13.3433	13.1666	13.1653	13.2461	13.4566	12.7413	15.0395	12.0229	12.663	12.8708	12.8563	12.9543	13.0698	13.15	12.7399	13.1094	11.748	13.1798	11.7021	4.43193	20
BnaA09T0372400WE	BnaA09T0372400WE	GO:0006520	bifunctional aspartokinase/homoserine dehydrogenase 1, chloroplastic; K12524 bifunctional aspartokinase / homoserine dehydrogenase 1 [EC:2.7.2.4 1.1.1.3] (A)	Bifunctional aspartokinase/homoserine dehydrogenase 1, chloroplastic OS=Arabidopsis thaliana GN=AKHSDH1 PE=1 SV=1	ACT domain	BnaA09g25320D [Brassica napus]	GSBRNA2T00113866001	AT1G31230	10.3929	10.9772	10.5451	10.6451	10.5048	10.7804	10.519	10.9422	10.7591	10.8602	10.7445	10.8739	10.9301	10.4146	10.2245	10.8522	10.7003	11.0755	10.6539	3.50739	20
BnaA09T0378400WE	BnaA09T0378400WE	GO:0005198	coatomer subunit epsilon-1-like; K17268 coatomer protein complex, subunit epsilon (A)	Coatomer subunit epsilon-1 OS=Arabidopsis thaliana GN=At1g30630 PE=2 SV=1	Coatomer epsilon subunit	BnaA09g25890D [Brassica napus]	GSBRNA2T00113769001	AT1G30630	12.6131	12.8868	13.1069	12.596	12.4104	12.4173	12.649	13.1137	13.639	12.6984	12.9792	12.4771	12.4578	12.5266	12.9693	12.4401	12.8788	11.7352	12.3335	3.7359	20
BnaA09T0382800WE	BnaA09T0382800WE	GO:0003746	elongation factor 1-delta 1; K03232 elongation factor 1-beta (A)	Elongation factor 1-delta 2 OS=Arabidopsis thaliana GN=At2g18110 PE=1 SV=1	EF-1 guanine nucleotide exchange domain	PREDICTED: elongation factor 1-delta 1 [Brassica rapa]	GSBRNA2T00034967001	AT2G18110	12.9763	12.8857	13.08	13.3427	12.9465	13.4335	11.9832	12.0931	12.9117	12.7057	12.8669	12.6136	12.6491	12.9325	13.3747	12.8531	12.7127	12.5805	12.7905	4.13027	20
BnaA09T0385200WE	BnaA09T0385200WE	GO:0004553	myrosinase; myrosinase-like; K01237 myrosinase [EC:3.2.1.147] (A)	Myrosinase OS=Brassica napus PE=2 SV=1	Glycosyl hydrolase family 1	myrosinase [Brassica rapa var. parachinensis]	-	-	13.9063	13.8755	14.4649	14.2466	14.1255	14.6152	14.2565	14.2843	14.6666	14.7348	13.5862	13.7457	14.371	13.4467	13.8374	13.9056	14.1726	14.2075	13.9144	3.70664	20
BnaA09T0409400WE;BnaC05T0216100WE	BnaA09T0409400WE	GO:0006886	AP-4 complex subunit epsilon-like; K12400 AP-4 complex subunit epsilon-1 (A)	AP-4 complex subunit epsilon OS=Arabidopsis thaliana GN=At1g31730 PE=1 SV=1	Adaptin N terminal region	BnaA09g28610D [Brassica napus]	GSBRNA2T00074267001	AT1G31730	10.7279	10.3998	10.6814	9.99367	10.6823	10.5128	10.7833	10.8326	9.52898	10.8914	10.6298	10.7983	10.9301	10.6494	10.9562	10.7864	9.06624	10.8289	9.00787	4.2531	20
BnaA09T0421200WE	BnaA09T0421200WE	GO:0003824	spermidine synthase 1-like; K00797 spermidine synthase [EC:2.5.1.16] (A)	Spermidine synthase 1 OS=Arabidopsis thaliana GN=SPDSYN1 PE=1 SV=1	Spermine/spermidine synthase	PREDICTED: spermidine synthase 1 [Brassica rapa]	GSBRNA2T00025508001	AT1G23820	11.1438	11.3161	11.0822	11.2086	11.3284	11.1857	11.1516	11.3184	11.2075	11.2674	11.0817	11.4571	11.2478	11.1603	11.4127	11.1298	11.521	11.1637	11.1889	3.82011	20
BnaA09T0431400WE	BnaA09T0431400WE	GO:0005215	patellin-3-like; K19996 phosphatidylinositol transfer protein SFH5 (A)	Patellin-2 OS=Arabidopsis thaliana GN=PATL2 PE=1 SV=2	CRAL/TRIO, N-terminal domain	PREDICTED: patellin-2 [Brassica rapa]	GSBRNA2T00015735001	AT1G22530	15.7092	16.0596	15.2241	14.7043	14.4239	15.8171	16.0328	16.8755	15.7126	15.7389	17.3158	15.1063	15.4474	16.0182	14.8608	14.9459	16.6414	15.5928	14.8702	4.239	20
BnaA09T0460500WE	BnaA09T0460500WE	GO:0016491	probable monodehydroascorbate reductase, cytoplasmic isoform 3; K08232 monodehydroascorbate reductase (NADH) [EC:1.6.5.4] (A)	Probable monodehydroascorbate reductase, cytoplasmic isoform 3 OS=Arabidopsis thaliana GN=At3g52880 PE=1 SV=1	Pyridine nucleotide-disulphide oxidoreductase	BnaA09g33250D [Brassica napus]	GSBRNA2T00129427001	AT3G52880	13.0716	13.0785	12.9255	13.2396	13.1328	13.349	13.1707	13.6693	13.2474	13.5213	13.4	13.3957	13.5505	13.2124	13.0402	13.2978	13.3407	13.3035	13.2832	4.17113	20
BnaA09T0472500WE	BnaA09T0472500WE	GO:0004190	protein ASPARTIC PROTEASE IN GUARD CELL 1-like; K01381 saccharopepsin [EC:3.4.23.25] (A)	Aspartic proteinase nepenthesin-1 OS=Nepenthes gracilis GN=nep1 PE=1 SV=1	Xylanase inhibitor C-terminal	BnaA09g34280D [Brassica napus]	GSBRNA2T00129561001	AT3G54400	13.5909	13.1426	13.6287	13.5226	13.815	13.6866	13.3618	13.471	14.2389	14.1083	13.7959	13.7001	13.9971	13.5083	13.6545	13.579	13.4291	13.5222	13.7134	4.17081	20
BnaA09T0477700WE	BnaA09T0477700WE	GO:0006662	protein disulfide isomerase-like 1-3; K09580 protein disulfide-isomerase A1 [EC:5.3.4.1] (A)	Protein disulfide isomerase-like 1-3 OS=Arabidopsis thaliana GN=PDIL1-3 PE=2 SV=1	Thioredoxin-like domain	BnaA09g55010D [Brassica napus]	GSBRNA2T00020356001	AT3G54960	10.9981	11.1383	10.8121	10.8188	10.519	10.6438	10.4726	11.2621	11.6125	12.2047	12.1538	10.8019	11.1257	10.2776	12.0331	10.5663	11.2348	10.1785	10.994	4.46089	20
BnaA09T0486700WE	BnaA09T0486700WE	GO:0003755	peptidyl-prolyl cis-trans isomerase CYP19-3; K01802 peptidylprolyl isomerase [EC:5.2.1.8] (A)	Peptidyl-prolyl cis-trans isomerase CYP19-3 OS=Arabidopsis thaliana GN=CYP19-3 PE=2 SV=2	Cyclophilin type peptidyl-prolyl cis-trans isomerase/CLD	PREDICTED: peptidyl-prolyl cis-trans isomerase CYP19-3 [Brassica rapa]	GSBRNA2T00156002001	AT3G56070	12.1311	11.4583	12.2795	11.7977	12.1529	11.9318	11.951	11.5571	12.531	11.7785	12.3378	11.7001	11.7732	12.0565	12.0372	11.6934	11.3394	11.8042	12.4516	4.24944	20
BnaA09T0519800WE	BnaA09T0519800WE	GO:0003824	transketolase-1, chloroplastic-like; K00615 transketolase [EC:2.2.1.1] (A)	Transketolase-1, chloroplastic OS=Arabidopsis thaliana GN=TKL-1 PE=1 SV=1	Transketolase, C-terminal domain	BnaC08g30890D [Brassica napus]	GSBRNA2T00072539001	AT3G60750	14.3672	14.5295	14.3299	14.3783	14.5024	14.5848	14.8398	14.3446	14.0784	14.3421	14.491	14.5656	14.4871	14.5447	14.3424	14.6105	14.1689	14.6263	14.6522	3.9341	20
BnaA09T0520800WE	BnaA09T0520800WE	--	serine/threonine-protein phosphatase 2A 65 kDa regulatory subunit A beta isoform-like; K03456 serine/threonine-protein phosphatase 2A regulatory subunit A (A)	Fasciclin-like arabinogalactan protein 10 OS=Arabidopsis thaliana GN=FLA10 PE=1 SV=1	Fasciclin domain	BnaA09g38900D [Brassica napus]	GSBRNA2T00006771001	AT3G60900	14.7363	13.1851	12.1741	14.1048	15.0546	14.0501	14.0189	13.2318	13.0607	13.6446	11.878	12.2147	13.5077	15.6298	13.8771	13.3016	12.5829	13.0783	12.6264	4.48401	20
BnaA09T0522800WE	BnaA09T0522800WE	--	--	Uncharacterized protein At3g61260 OS=Arabidopsis thaliana GN=At3g61260 PE=1 SV=1	Remorin, N-terminal region	BnaA09g39040D [Brassica napus]	GSBRNA2T00092021001	AT3G61260	11.2306	11.8267	11.2491	11.1409	10.2676	10.3855	10.9563	11.8572	11.9497	11.2744	11.9412	11.1532	10.6118	11.2173	11.3725	10.9683	11.2305	11.2807	11.0421	4.33873	20
BnaA09T0538700WE	BnaA09T0538700WE	GO:0004325	protein transport protein SEC31 homolog B-like; K14005 protein transport protein SEC31 (A)	Protein transport protein SEC31 homolog B OS=Arabidopsis thaliana GN=SEC31B PE=1 SV=1	Steroid receptor RNA activator (SRA1)	PREDICTED: protein transport protein Sec31A-like [Brassica rapa]	GSBRNA2T00049548001	AT3G63460	8.5522	8.63359	8.7615	9.40356	8.79501	9.05754	9.0308	8.88097	8.828	8.93444	8.7087	8.97523	8.87669	8.80346	8.46683	8.86784	8.61787	8.68016	8.48694	4.10347	20
BnaA09T0548600WE;BnaC08T0379900WE	BnaA09T0548600WE	--	--	--	--	BnaA09g41410D [Brassica napus]	GSBRNA2T00057318001	AT2G24420	11.1108	15.0744	10.6121	11.5698	10.5274	11.3789	10.8512	13.5566	15.8567	11.2671	14.4892	11.4028	10.9902	10.8874	14.0157	10.6934	14.4296	11.0143	13.0891	4.47602	20
BnaA09T0549700WE	BnaA09T0549700WE	GO:0004177	leucine aminopeptidase 1-like; K01255 leucyl aminopeptidase [EC:3.4.11.1] (A)	Leucine aminopeptidase 1 OS=Arabidopsis thaliana GN=PM25 PE=1 SV=1	Cytosol aminopeptidase family, N-terminal domain	BnaA09g41570D [Brassica napus]	GSBRNA2T00057335001	AT2G24200	10.972	11.409	10.9082	10.9807	11.173	10.9434	10.7167	11.3507	11.1712	11.2916	11.0127	11.3573	10.9019	11.253	10.975	11.2115	11.559	10.5527	11.3655	3.82763	20
BnaA09T0550900WE;BnaC08T0383000WE	BnaA09T0550900WE	--	--	Nucleoid-associated protein alr5067 OS=Nostoc sp. (strain PCC 7120 / UTEX 2576) GN=alr5067 PE=3 SV=1	YbaB/EbfC DNA-binding family	BnaA09g41710D [Brassica napus]	GSBRNA2T00057351001	AT2G24020	12.2225	12.2779	12.4416	11.9643	12.0907	11.7387	12.0861	11.7295	12.6558	11.4925	12.0371	11.7042	11.7193	12.806	10.4366	12.1157	11.377	12.3916	12.3505	3.97547	20
BnaA09T0561600WE;BnaC08T0394500WE	BnaA09T0561600WE	GO:0005515	--	--	PLAT/LH2 domain	PREDICTED: uncharacterized protein LOC103837910 [Brassica rapa]	GSBRNA2T00078212001	AT2G22170	11.3214	10.7141	11.615	10.4952	11.5743	11.281	10.7139	11.3799	12.6298	12.5453	11.9537	11.5478	12.1353	12.0944	12.0319	12.0603	11.5126	10.801	11.4256	4.18066	20
BnaA09T0564600WE	BnaA09T0564600WE	GO:0003676	uncharacterized LOC100305467; K13195 cold-inducible RNA-binding protein (A)	Glycine-rich RNA-binding protein GRP1A OS=Sinapis alba PE=2 SV=1	RNA recognition motif. (a.k.a. RRM, RBD, or RNP domain)	PREDICTED: glycine-rich RNA-binding protein GRP1A isoform X1 [Brassica rapa]	-	-	14.1456	14.1642	14.2946	13.7923	14.1437	14.1228	13.9372	14.0012	14.6709	14.3593	13.9256	13.9871	13.7879	13.8313	14.4736	14.0805	14.6096	13.9838	14.3353	4.37148	20
BnaA09T0581000WE	BnaA09T0581000WE	GO:0003735	60S ribosomal protein L6-1-like; K02934 large subunit ribosomal protein L6e (A)	60S ribosomal protein L6-3 OS=Arabidopsis thaliana GN=RPL6C PE=2 SV=1	Ribosomal protein L6, N-terminal domain	BnaA09g44520D [Brassica napus]	GSBRNA2T00016195001	AT1G18540	12.0263	11.2714	12.2332	11.0133	11.9395	11.8558	11.6553	11.1978	11.028	11.8559	11.267	11.8354	11.5624	11.7728	11.375	11.597	11.5157	11.8118	11.5097	3.84373	20
BnaA09T0582600WE	BnaA09T0582600WE	GO:0005515	guanine nucleotide-binding protein subunit beta-like protein; K14753 guanine nucleotide-binding protein subunit beta-2-like 1 protein (A)	Guanine nucleotide-binding protein subunit beta-like protein OS=Brassica napus GN=GB1 PE=2 SV=1	WD domain, G-beta repeat	PREDICTED: guanine nucleotide-binding protein subunit beta-like protein [Brassica rapa]	-	-	12.6235	12.4439	12.691	11.9949	12.4936	12.3576	12.1053	12.3141	12.282	12.3552	12.3154	12.3393	12.2358	12.339	12.6569	12.1321	12.777	12.0459	12.4812	4.32603	20
BnaA09T0582700WE;BnaC08T0419400WE	BnaA09T0582700WE	GO:0003747	eukaryotic peptide chain release factor GTP-binding subunit ERF3A-like; K03267 peptide chain release factor subunit 3 (A)	Eukaryotic peptide chain release factor GTP-binding subunit ERF3B OS=Homo sapiens GN=GSPT2 PE=1 SV=2	Elongation factor Tu domain 2	PREDICTED: eukaryotic peptide chain release factor GTP-binding subunit ERF3A-like [Brassica rapa]	GSBRNA2T00016220001	AT1G18070	11.5809	11.6519	11.3167	10.7627	11.8063	13.4204	13.5492	11.5711	11.8399	10.8364	11.5918	11.8447	10.3968	11.1695	9.92283	11.2302	11.0925	13.5767	11.6013	4.01234	20
BnaA09T0606800WE;BnaC08T0445300WE	BnaA09T0606800WE	GO:0016620	glyceraldehyde-3-phosphate dehydrogenase, cytosolic-like; K00134 glyceraldehyde 3-phosphate dehydrogenase [EC:1.2.1.12] (A)	Glyceraldehyde-3-phosphate dehydrogenase, cytosolic OS=Sinapis alba GN=GAPC PE=2 SV=2	Glyceraldehyde 3-phosphate dehydrogenase, NAD binding domain	PREDICTED: glyceraldehyde-3-phosphate dehydrogenase, cytosolic-like [Brassica rapa]	-	-	14.2803	13.7952	14.5232	14.573	14.7404	14.4619	14.2848	13.9825	14.3465	14.6185	14.3801	14.4593	14.4343	14.585	14.4695	14.4883	14.1879	14.3397	14.1569	4.17057	20
BnaA09T0610500WE;BnaC08T0449100WE	BnaA09T0610500WE	GO:0016620	glyceraldehyde-3-phosphate dehydrogenase GAPA2, chloroplastic-like; K05298 glyceraldehyde-3-phosphate dehydrogenase (NADP+) (phosphorylating) [EC:1.2.1.13] (A)	Glyceraldehyde-3-phosphate dehydrogenase GAPA2, chloroplastic OS=Arabidopsis thaliana GN=GAPA2 PE=2 SV=1	Glyceraldehyde 3-phosphate dehydrogenase, NAD binding domain	BnaA09g46780D [Brassica napus]	GSBRNA2T00035470001	AT1G12900	13.5657	13.968	12.5414	13.5007	13.4145	13.3952	13.7051	13.8885	13.5819	13.4291	13.9888	13.6072	13.5532	13.6093	13.6764	13.4554	13.4298	13.5289	13.8691	3.86511	20
BnaA09T0613400WE;BnaC08T0452300WE	BnaA09T0613400WE	GO:0004252	ATP-dependent Clp protease proteolytic subunit-related protein 2, chloroplastic-like; K01358 ATP-dependent Clp protease, protease subunit [EC:3.4.21.92] (A)	ATP-dependent Clp protease proteolytic subunit-related protein 2, chloroplastic OS=Arabidopsis thaliana GN=CLPR2 PE=1 SV=1	Clp protease	PREDICTED: ATP-dependent Clp protease proteolytic subunit-related protein 2, chloroplastic [Brassica rapa]	GSBRNA2T00035428001	AT1G12410	11.4331	11.117	11.4011	11.4115	11.046	10.7229	10.7757	10.7342	11.1428	10.8224	10.6845	10.9382	10.9849	10.8735	10.7448	11.0918	10.8823	11.2334	10.7353	4.53766	20
BnaA09T0616700WE;BnaA09T0616700WE.1;BnaA09T0616700WE.2	BnaA09T0616700WE	GO:0004190	aspartic proteinase A1-like; K08245 phytepsin [EC:3.4.23.40] (A)	Aspartic proteinase A1 OS=Arabidopsis thaliana GN=APA1 PE=1 SV=1	Saposin-like type B, region 1	BnaA09g47450D [Brassica napus]	GSBRNA2T00057373001	AT1G11910	8.45969	8.86105	8.43143	9.15989	8.7801	8.74942	8.72975	9.63793	9.41422	9.0967	9.9236	8.76532	8.61785	8.95832	9.03528	8.74881	8.43304	8.56858	8.46495	4.65511	20
BnaA09T0627100WE;BnaC08T0146200WE;BnaC08T0468300WE	BnaA09T0627100WE	GO:0003735	60S ribosomal protein L21-1-like; K02889 large subunit ribosomal protein L21e (A)	60S ribosomal protein L21-1 OS=Arabidopsis thaliana GN=RPL21A PE=2 SV=2	Ribosomal protein L21e	BnaC08g13790D [Brassica napus]	GSBRNA2T00122308001	AT1G09590	14.8971	14.8694	14.953	14.7832	14.6583	14.5049	14.4441	14.5617	14.5876	14.5403	13.9106	14.6242	14.6962	14.5784	14.8618	14.5586	14.7959	14.6523	14.5769	4.13424	20
BnaA09T0631100WE	BnaA09T0631100WE	GO:0006801	superoxide dismutase [Cu-Zn]; K04565 superoxide dismutase, Cu-Zn family [EC:1.15.1.1] (A)	Superoxide dismutase [Cu-Zn] OS=Brassica oleracea var. capitata GN=SODCC PE=1 SV=2	Copper/zinc superoxide dismutase (SODC)	PREDICTED: superoxide dismutase [Cu-Zn] [Brassica rapa]	GSBRNA2T00122261001	-	14.7377	17.8181	14.606	15.8883	14.6203	14.876	14.3402	17.5019	17.645	15.1006	17.3319	15.2145	15.1881	14.5084	16.8589	14.6676	17.2262	14.7777	17.1498	3.67098	20
BnaA09T0635000WE	BnaA09T0635000WE	GO:0004601	apx2; L-ascorbate peroxidase 1, cytosolic; K00434 L-ascorbate peroxidase [EC:1.11.1.11] (A)	L-ascorbate peroxidase 1, cytosolic OS=Arabidopsis thaliana GN=APX1 PE=1 SV=2	Peroxidase	PREDICTED: L-ascorbate peroxidase 1, cytosolic [Brassica rapa]	GSBRNA2T00122207001	AT1G07890	13.1401	12.1066	13.4224	12.6976	12.8707	12.5819	12.605	12.231	12.4204	13.4072	12.0292	13.28	13.0885	13.5007	12.1509	13.3931	11.8671	13.0597	11.6959	4.23225	20
BnaA10T0003100WE;BnaA10T0003100WE.1	BnaA10T0003100WE	GO:0006812	--	K(+) efflux antiporter 1, chloroplastic OS=Arabidopsis thaliana GN=KEA1 PE=1 SV=2	TrkA-N domain	BnaA10g00220D [Brassica napus]	GSBRNA2T00150564001	AT1G01790	10.7964	11.4863	10.7835	11.38	10.7483	10.984	11.3386	11.9643	11.3423	11.3577	11.2839	10.8439	10.875	10.6064	10.971	11.2297	11.4369	10.9813	10.9256	4.20001	20
BnaA10T0009000WE;BnaC05T0008800WE	BnaA10T0009000WE	GO:0008152	pyruvate dehydrogenase E1 component subunit alpha-3, chloroplastic-like; K00161 pyruvate dehydrogenase E1 component alpha subunit [EC:1.2.4.1] (A)	Pyruvate dehydrogenase E1 component subunit alpha-3, chloroplastic OS=Arabidopsis thaliana GN=PDH-E1 ALPHA PE=2 SV=1	Dehydrogenase E1 component	BnaA10g00730D [Brassica napus]	GSBRNA2T00150508001	AT1G01090	11.716	11.2642	11.5877	11.1685	11.5011	11.479	11.1418	10.6478	11.0313	11.1879	10.6146	11.3485	11.283	11.2741	11.2329	11.0854	11.2802	11.0041	11.2117	4.10197	20
BnaA10T0016100WE	BnaA10T0016100WE	--	uncharacterized protein OsI_027940-like; K15730 cytosolic prostaglandin-E synthase [EC:5.3.99.3] (A)	Uncharacterized protein OsI_027940 OS=Oryza sativa subsp. indica GN=OsI_027940 PE=1 SV=2	CS domain	BnaC05g01500D [Brassica napus]	GSBRNA2T00150419001	-	11.6895	11.4982	11.7422	10.7112	11.3194	10.4754	11.0901	9.35417	11.0501	10.4038	8.91139	11.0989	11.2633	11.3447	11.8077	11.0729	11.6303	11.2846	11.6234	4.21763	20
BnaA10T0023700WE;BnaC05T0023000WE	BnaA10T0023700WE	--	fasciclin-like arabinogalactan protein 4; K19519 transforming growth factor-beta-induced protein (A)	Fasciclin-like arabinogalactan protein 9 OS=Arabidopsis thaliana GN=FLA9 PE=1 SV=1	Fasciclin domain	PREDICTED: fasciclin-like arabinogalactan protein 9 [Brassica rapa]	GSBRNA2T00150322001	AT1G03870	10.4181	9.60438	9.66452	10.0425	10.2695	10.5289	9.20691	9.18834	9.89874	9.95358	10.0234	8.8986	9.65132	10.0456	8.57771	9.42809	8.03004	8.9293	8.12472	3.54555	20
BnaA10T0027700WE	BnaA10T0027700WE	GO:0006108	malate dehydrogenase, cytoplasmic 1-like; K00025 malate dehydrogenase [EC:1.1.1.37] (A)	Malate dehydrogenase, cytoplasmic 1 OS=Arabidopsis thaliana GN=MDH1 PE=1 SV=2	lactate/malate dehydrogenase, NAD binding domain	malate dehydrogenase [Brassica oleracea]	GSBRNA2T00150281001	AT1G04410	12.8227	12.8644	12.8342	12.7607	12.6921	12.7186	12.8827	12.8135	12.8154	12.7669	12.9988	13.0188	12.9115	12.9899	12.9966	12.8697	13.0343	12.8219	12.985	4.08546	20
BnaA10T0050600WE	BnaA10T0050600WE	GO:0004672	hypothetical protein; K04730 interleukin-1 receptor-associated kinase 1 [EC:2.7.11.1] (A)	Probable LRR receptor-like serine/threonine-protein kinase At1g06840 OS=Arabidopsis thaliana GN=At1g06840 PE=2 SV=2	Leucine rich repeat N-terminal domain	BnaA10g27950D [Brassica napus]	GSBRNA2T00014789001	AT1G06840	11.8015	14.1001	13.4435	12.5255	14.2152	13.728	14.1355	12.6536	13.8417	13.7176	14.2065	13.2058	11.1495	14.0806	11.6392	13.482	12.3171	13.6322	14.1842	4.11009	20
BnaA10T0058300WE	BnaA10T0058300WE	GO:0005615	serpin-ZX; K13963 serpin B (A)	Serpin-ZX OS=Arabidopsis thaliana GN=At1g47710 PE=1 SV=1	Serpin (serine protease inhibitor)	BnaA10g28610D [Brassica napus]	GSBRNA2T00023065001	AT1G47710	15.6538	15.5042	15.9779	15.4098	16.5022	14.9529	16.0366	14.915	14.2275	15.594	15.361	14.421	14.6594	14.5857	15.1679	15.0613	14.7869	15.0531	13.2457	4.24971	20
BnaA10T0060800WE;BnaA10T0060800WE.1;BnaA10T0060800WE.2	BnaA10T0060800WE	GO:0006508	hypothetical protein; K16292 KDEL-tailed cysteine endopeptidase [EC:3.4.22.-] (A)	Cysteine proteinase RD21a OS=Arabidopsis thaliana GN=RD21A PE=1 SV=1	Granulin	BnaA10g05390D [Brassica napus]	-	-	12.6676	13.3855	12.5832	13.1347	12.4847	13.8897	13.7958	14.4475	13.8121	13.9913	14.8196	13.9979	13.9849	13.8503	13.2869	13.9304	13.5398	13.531	13.83	4.38014	20
BnaA10T0084800WE;BnaC03T0101200WE	BnaA10T0084800WE	GO:0003735	hypothetical protein; K02969 small subunit ribosomal protein S20e (A)	40S ribosomal protein S20-1 OS=Arabidopsis thaliana GN=RPS20A PE=2 SV=2	Ribosomal protein S10p/S20e	PREDICTED: 40S ribosomal protein S20-1-like [Brassica rapa]	GSBRNA2T00110197001	-	12.7169	12.9957	12.7	12.0694	12.4624	12.4467	12.0579	12.8065	12.8666	12.5001	12.3248	12.4536	12.5824	12.3974	12.7117	12.272	13.2187	12.2439	12.934	4.31789	20
BnaA10T0101400WE	BnaA10T0101400WE	GO:0008168	flavone 3'-O-methyltransferase 1-like; K13066 caffeic acid 3-O-methyltransferase [EC:2.1.1.68] (A)	Flavone 3'-O-methyltransferase 1 OS=Arabidopsis thaliana GN=OMT1 PE=1 SV=1	Dimerisation domain	PREDICTED: flavone 3'-O-methyltransferase 1-like [Brassica rapa]	GSBRNA2T00078941001	-	10.122	10.0602	10.9124	9.38437	9.84955	9.73259	11.2287	11.5974	12.1678	11.8122	10.7615	9.76793	9.62271	6.6127	9.74183	9.12598	10.8528	9.11544	9.20013	4.27259	20
BnaA10T0103800WE;BnaA10T0103800WE.1	BnaA10T0103800WE	GO:0010181	NAD(P)H dehydrogenase (quinone) FQR1-like; K03809 NAD(P)H dehydrogenase (quinone) [EC:1.6.5.2] (A)	NAD(P)H dehydrogenase (quinone) FQR1 OS=Arabidopsis thaliana GN=FQR1 PE=1 SV=1	NADPH-dependent FMN reductase	BnaA10g08330D [Brassica napus]	-	-	11.9059	12.3259	11.9747	12.0474	12.4092	11.9067	12.2672	13.1641	13.1264	12.8765	13.3	11.8805	11.9695	12.5401	12.0563	12.7492	12.6222	12.4353	11.7045	4.14331	20
BnaA10T0106700WE;BnaC09T0348900WE	BnaA10T0106700WE	GO:0004834	tryptophan synthase beta chain 1, chloroplastic; K01696 tryptophan synthase beta chain [EC:4.2.1.20] (A)	Tryptophan synthase beta chain 1, chloroplastic OS=Arabidopsis thaliana GN=TSB1 PE=2 SV=1	Pyridoxal-phosphate dependent enzyme	BnaA10g09090D [Brassica napus]	GSBRNA2T00095360001	AT5G54810	11.4728	11.3354	11.7958	11.5932	11.2202	11.2622	11.2512	11.0964	11.3947	11.5054	11.3595	11.4521	11.5068	11.5516	11.714	11.1727	11.1852	11.112	11.404	3.86405	20
BnaA10T0108600WE	BnaA10T0108600WE	GO:0008152	dihydrolipoyllysine-residue succinyltransferase component of 2-oxoglutarate dehydrogenase complex 1, mitochondrial; K00658 2-oxoglutarate dehydrogenase E2 component (dihydrolipoamide succinyltransferase) [EC:2.3.1.61] (A)	Dihydrolipoyllysine-residue succinyltransferase component of 2-oxoglutarate dehydrogenase complex 1, mitochondrial OS=Arabidopsis thaliana GN=At5g55070 PE=2 SV=1	Biotin-requiring enzyme	PREDICTED: dihydrolipoyllysine-residue succinyltransferase component of 2-oxoglutarate dehydrogenase complex 1, mitochondrial isoform X2 [Brassica rapa]	GSBRNA2T00095389001	AT5G55070	12.8929	12.9819	12.912	12.7018	12.8721	13.0459	13.2774	13.7824	13.6733	13.5497	13.6703	12.8586	13.0725	12.8801	13.1264	12.8207	12.9318	12.8747	12.9408	3.9987	20
BnaA10T0111100WE	BnaA10T0111100WE	GO:0006071	POPTRDRAFT_753230; glycerophosphoryl diester phosphodiesterase family protein; K01126 glycerophosphoryl diester phosphodiesterase [EC:3.1.4.46] (A)	Glycerophosphodiester phosphodiesterase GDPDL4 OS=Arabidopsis thaliana GN=GDPDL4 PE=1 SV=1	Glycerophosphoryl diester phosphodiesterase family	BnaA10g09570D [Brassica napus]	GSBRNA2T00060849001	AT5G55480	7.0167	7.08081	8.13073	6.84041	7.52389	8.10956	7.62928	8.77884	9.19876	9.41042	9.17038	7.85118	7.67877	8.47483	7.29431	8.40827	7.68964	8.06181	7.52817	4.26243	20
BnaA10T0153400WE	BnaA10T0153400WE	GO:0006508	thiol protease aleurain; K01366 cathepsin H [EC:3.4.22.16] (A)	Thiol protease aleurain OS=Arabidopsis thaliana GN=ALEU PE=1 SV=2	Cathepsin propeptide inhibitor domain (I29)	cysteine protease [Brassica napus]	GSBRNA2T00047869001	-	12.1884	11.8535	11.7982	12.1172	12.0677	11.9968	12.4025	12.389	12.2887	12.1274	12.7616	11.9404	12.4809	12.1419	12.0958	12.5267	12.0873	11.769	12.0712	4.13893	20
BnaA10T0155700WE	BnaA10T0155700WE	GO:0006662	protein disulfide isomerase-like 1-4; K09580 protein disulfide-isomerase A1 [EC:5.3.4.1] (A)	Protein disulfide isomerase-like 1-4 OS=Arabidopsis thaliana GN=PDIL1-4 PE=1 SV=1	Thioredoxin-like domain	BnaA10g13460D [Brassica napus]	GSBRNA2T00047838001	AT5G60640	12.4113	11.2026	12.0919	12.1418	12.3878	12.4318	11.7582	11.6905	12.6625	12.4382	12.0549	12.4184	12.4834	12.1996	12.5206	12.0845	12.2538	12.2519	12.255	4.1673	20
BnaA10T0163500WE	BnaA10T0163500WE	GO:0031072	chaperone protein dnaJ 3-like; K09503 DnaJ homolog subfamily A member 2 (A)	Chaperone protein dnaJ 2 OS=Arabidopsis thaliana GN=ATJ2 PE=1 SV=2	DnaJ central domain	BnaA10g14250D [Brassica napus]	-	-	12.4168	12.8619	12.5173	12.1343	12.1765	12.1274	12.0287	12.722	12.6219	10.7937	12.8882	12.3646	12.2567	11.8947	13.0074	11.8937	12.4299	11.9139	12.9727	3.68825	20
BnaA10T0171600WE;BnaC09T0436000WE	BnaA10T0171600WE	GO:0003735	40S ribosomal protein S8-1-like; K02995 small subunit ribosomal protein S8e (A)	40S ribosomal protein S8 OS=Zea mays GN=RPS8 PE=2 SV=2	Ribosomal protein S8e	BnaC09g37460D [Brassica napus]	GSBRNA2T00154244001	AT5G20290	14.2056	13.8855	14.3959	13.7597	14.236	14.143	13.7888	14.1635	14.2204	14.1178	14.1287	13.988	13.9351	13.966	14.4098	14.0707	14.1337	14.0607	14.3638	3.96473	20
BnaA10T0174400WE;BnaA10T0174600WE	BnaA10T0174400WE	GO:0003924	tubulin alpha-3 chain; K07374 tubulin alpha (A)	Tubulin alpha-5 chain OS=Arabidopsis thaliana GN=TUBA5 PE=1 SV=2	Tubulin C-terminal domain	PREDICTED: tubulin alpha-3 chain [Brassica rapa]	GSBRNA2T00154278001	AT5G19770	11.0843	11.0799	11.1165	11.267	11.1492	11.1373	11.28	11.522	11.6494	11.4606	11.2625	11.0773	11.0958	11.0537	11.2791	10.9632	11.3529	11.1963	10.8251	3.88103	20
BnaA10T0176200WE	BnaA10T0176200WE	GO:0006520	aspartate aminotransferase, cytoplasmic isozyme 1-like; K14454 aspartate aminotransferase, cytoplasmic [EC:2.6.1.1] (A)	Aspartate aminotransferase, cytoplasmic isozyme 1 OS=Arabidopsis thaliana GN=ASP2 PE=1 SV=2	Aminotransferase class I and II	BnaA10g15590D [Brassica napus]	GSBRNA2T00154299001	AT5G19550	11.816	11.7031	11.7715	11.9261	11.9159	12.0403	12.133	12.3295	12.2094	12.379	12.2519	11.996	12.1671	11.9083	11.9464	12.0941	11.8889	11.8687	11.7076	4.07983	20
BnaA10T0176400WE	BnaA10T0176400WE	GO:0003746	elongation factor 1-beta 2; K03232 elongation factor 1-beta (A)	Elongation factor 1-beta 1 OS=Arabidopsis thaliana GN=At5g12110 PE=2 SV=2	EF-1 guanine nucleotide exchange domain	BnaA10g15620D [Brassica napus]	GSBRNA2T00154304001	AT5G19510	12.4971	12.3351	11.8918	11.7535	12.3624	12.1577	12.0248	11.8689	11.7297	11.5403	11.8731	12.2808	12.052	11.5851	12.6835	12.3026	12.535	11.9709	11.6308	4.03885	20
BnaA10T0187000WE;BnaC09T0460200WE;BnaC09T0460200WE.1	BnaA10T0187000WE	GO:0003871	5-methyltetrahydropteroyltriglutamate--homocysteine methyltransferase 1-like; K00549 5-methyltetrahydropteroyltriglutamate--homocysteine methyltransferase [EC:2.1.1.14] (A)	5-methyltetrahydropteroyltriglutamate--homocysteine methyltransferase 1 OS=Arabidopsis thaliana GN=MS1 PE=1 SV=1	Cobalamin-independent synthase, N-terminal domain	BnaA10g16880D [Brassica napus]	GSBRNA2T00065915001	AT5G17920	12.6524	12.8001	12.5396	12.8337	12.7513	12.6639	12.8271	12.9136	13.544	12.9574	13.1076	12.7648	12.7886	12.5161	12.9186	12.6815	12.8764	12.5227	13.03	3.97454	20
BnaA10T0218300WE	BnaA10T0218300WE	GO:0005975	transaldolase-like; K00616 transaldolase [EC:2.2.1.2] (A)	Transaldolase OS=Frankia alni (strain ACN14a) GN=tal PE=3 SV=1	Transaldolase	BnaC09g43670D [Brassica napus]	GSBRNA2T00135662001	AT5G13420	13.2472	13.2902	13.2181	12.5778	13.3153	13.123	13.3064	13.9403	13.7253	13.6069	13.663	13.2028	13.1901	13.1436	13.5341	13.24	13.0145	13.091	13.3087	4.23994	20
BnaA10T0225700WE	BnaA10T0225700WE	GO:0004869	hypothetical protein; K13902 cystatin-M (A)	Cysteine proteinase inhibitor 1 OS=Arabidopsis thaliana GN=CYS1 PE=1 SV=2	Cystatin domain	BnaA10g20530D [Brassica napus]	GSBRNA2T00135734001	AT5G12140	14.6784	15.8856	14.3463	15.0382	14.1927	13.2382	13.3143	14.7661	14.8768	12.683	12.7154	14.5341	13.4606	14.2485	15.0116	14.3495	15.5153	14.698	14.4219	4.3302	20
BnaA10T0236500WE	BnaA10T0236500WE	GO:0004553	beta-xylosidase/alpha-L-arabinofuranosidase 2-like; K15920 beta-D-xylosidase 4 [EC:3.2.1.37] (A)	Probable beta-D-xylosidase 6 OS=Arabidopsis thaliana GN=BXL6 PE=2 SV=1	Fibronectin type III-like domain	PREDICTED: probable beta-D-xylosidase 6 [Brassica rapa]	GSBRNA2T00135879001	AT5G10560	9.17742	7.85307	8.48973	8.30337	8.66759	8.71225	7.6963	8.30845	8.02111	8.42568	8.61691	8.04265	8.62512	8.35375	7.48379	8.41424	7.47752	8.4155	7.98579	3.97038	20
BnaA10T0243200WE	BnaA10T0243200WE	GO:0006108	malate dehydrogenase 2, glyoxysomal-like; K00026 malate dehydrogenase [EC:1.1.1.37] (A)	Malate dehydrogenase 2, glyoxysomal OS=Brassica napus GN=MDH2 PE=3 SV=1	lactate/malate dehydrogenase, NAD binding domain	PREDICTED: malate dehydrogenase 2, glyoxysomal-like [Brassica rapa]	GSBRNA2T00135961001	AT5G09660	13.3968	14.3357	13.1377	13.761	13.5824	13.2871	13.723	14.0747	14.1122	12.8257	11.5709	13.2818	13.2223	13.3426	14.1795	13.3835	14.0804	13.4066	12.1481	3.62204	20
BnaA10T0243300WE	BnaA10T0243300WE	GO:0000287	soluble inorganic pyrophosphatase 1, chloroplastic-like; K01507 inorganic pyrophosphatase [EC:3.6.1.1] (A)	Soluble inorganic pyrophosphatase 6, chloroplastic OS=Arabidopsis thaliana GN=PPA6 PE=1 SV=1	Inorganic pyrophosphatase	PREDICTED: soluble inorganic pyrophosphatase 1, chloroplastic-like [Brassica rapa]	GSBRNA2T00135962001	AT5G09650	13.5048	14.375	13.3687	13.4379	13.4737	13.2196	13.243	13.6795	13.462	12.6872	13.4056	12.9925	12.8928	13.4149	13.7641	13.2633	13.4569	13.5349	13.0984	4.03392	20
BnaA10T0280000WE	BnaA10T0280000WE	GO:0006537	ferredoxin-dependent glutamate synthase 1, chloroplastic/mitochondrial; K00284 glutamate synthase (ferredoxin) [EC:1.4.7.1] (A)	Ferredoxin-dependent glutamate synthase 1, chloroplastic/mitochondrial OS=Arabidopsis thaliana GN=GLU1 PE=1 SV=3	GXGXG motif	BnaA10g26060D [Brassica napus]	GSBRNA2T00136396001	AT5G04140	12.2872	11.7223	12.2848	12.5696	12.4278	12.4755	12.9301	11.7671	12.517	12.4863	12.7248	12.434	12.394	12.5835	11.322	12.5818	11.4023	12.6126	11.2696	3.61232	20
BnaA10T0285300WE;BnaC09T0581100WE	BnaA10T0285300WE	GO:0004001	adenosine kinase 2-like; K00856 adenosine kinase [EC:2.7.1.20] (A)	Adenosine kinase 2 OS=Arabidopsis thaliana GN=ADK2 PE=1 SV=1	pfkB family carbohydrate kinase	PREDICTED: adenosine kinase 2-like [Brassica rapa]	GSBRNA2T00136468001	AT5G03300	11.5933	11.5905	11.7994	11.4165	11.5274	11.5265	11.5441	11.3129	11.7432	11.8211	11.19	11.5259	11.6986	11.4427	11.9057	11.5301	11.9451	11.2815	11.8136	3.97547	20
BnaA10T0289800WE;BnaA10T0289900WE	BnaA10T0289800WE	--	probable mediator of RNA polymerase II transcription subunit 37e; K03283 heat shock 70kDa protein 1/8 (A)	Probable mediator of RNA polymerase II transcription subunit 37e OS=Arabidopsis thaliana GN=MED37E PE=1 SV=3	Hsp70 protein	PREDICTED: LOW QUALITY PROTEIN: probable mediator of RNA polymerase II transcription subunit 37e [Brassica rapa]	-	-	12.8464	13.8094	12.7701	11.4897	12.6507	12.6486	12.6061	13.7734	12.7572	12.6899	12.5219	12.4943	12.5117	12.2599	13.1748	12.9261	13.382	12.4625	13.1436	4.19572	20
BnaA10T0292900WE;Bnascaffold3203T0000800WE	BnaA10T0292900WE	GO:0004672	wall-associated receptor kinase-like 20; K04733 interleukin-1 receptor-associated kinase 4 [EC:2.7.11.1] (A)	Wall-associated receptor kinase-like 20 OS=Arabidopsis thaliana GN=WAKL20 PE=2 SV=1	Wall-associated receptor kinase galacturonan-binding	BnaCnng03730D [Brassica napus]	GSBRNA2T00069512001	AT5G02070	14.9078	15.0245	14.9281	12.7872	15.0047	14.3904	14.4625	12.7889	13.8824	12.9165	12.8161	14.7485	12.8179	14.9841	15.0924	14.478	14.5416	15.006	12.4493	4.44172	20
BnaC01T0020000WE;Bnascaffold286T0034400WE	BnaC01T0020000WE	GO:0003735	40S ribosomal protein S3a-2-like; K02984 small subunit ribosomal protein S3Ae (A)	40S ribosomal protein S3a-2 OS=Arabidopsis thaliana GN=RPS3AB PE=2 SV=3	Ribosomal S3Ae family	BnaC01g03750D [Brassica napus]	GSBRNA2T00130853001	AT4G34670	13.7487	12.6012	13.3059	12.6528	12.9487	12.8249	12.3074	12.488	13.2119	12.9997	12.9374	12.9071	12.8363	12.6485	13.3355	12.3636	12.57	12.3986	13.0414	4.11113	20
BnaC01T0021500WE;Bnascaffold286T0035800WE	BnaC01T0021500WE	GO:0003779	cyclase-associated protein 1; K17261 adenylyl cyclase-associated protein (A)	Cyclase-associated protein 1 OS=Arabidopsis thaliana GN=CAP1 PE=2 SV=1	Adenylate cyclase associated (CAP) C terminal	BnaC01g03880D [Brassica napus]	GSBRNA2T00130835001	AT4G34490	11.6997	11.4816	11.6234	11.7149	11.6466	11.6709	11.7161	11.2774	11.664	11.7967	11.0232	11.7027	11.6955	11.5414	11.6992	11.7224	11.2902	11.5553	11.3272	3.84314	20
BnaC01T0021700WE	BnaC01T0021700WE	GO:0005198	coatomer subunit gamma; K17267 coatomer protein complex, subunit gamma (A)	Coatomer subunit gamma OS=Arabidopsis thaliana GN=At4g34450 PE=1 SV=2	Coatomer gamma subunit appendage platform subdomain	BnaC01g03930D [Brassica napus]	GSBRNA2T00130829001	AT4G34450	10.3866	10.6194	10.3246	10.6804	10.2999	10.477	10.5317	10.6418	11.0867	10.5823	11.2174	10.4971	10.4908	10.2164	10.6052	10.4814	10.3617	10.4574	10.4848	4.13031	20
BnaC01T0027500WE;Bnascaffold286T0041500WE	BnaC01T0027500WE	GO:0000166	aspartate--tRNA ligase, chloroplastic/mitochondrial-like; K01876 aspartyl-tRNA synthetase [EC:6.1.1.12] (A)	Aspartate--tRNA ligase, chloroplastic/mitochondrial OS=Arabidopsis thaliana GN=At4g33760 PE=2 SV=1	OB-fold nucleic acid binding domain	BnaC01g04490D [Brassica napus]	GSBRNA2T00130756001	AT4G33760	9.93738	10.0418	9.85756	10.9303	10.3692	10.803	10.4504	10.4424	9.51816	9.70088	9.84508	9.90488	9.05867	9.5975	9.86742	9.50892	10.3439	8.79768	10.2939	4.31341	20
BnaC01T0034100WE	BnaC01T0034100WE	GO:0004375	glycine dehydrogenase (decarboxylating) 1, mitochondrial; K00281 glycine dehydrogenase [EC:1.4.4.2] (A)	Glycine dehydrogenase (decarboxylating) 1, mitochondrial OS=Arabidopsis thaliana GN=GLDP1 PE=1 SV=2	Glycine cleavage system P-protein	BnaC01g05230D [Brassica napus]	GSBRNA2T00130674001	AT4G33010	12.7932	12.3518	12.5706	13.672	13.1351	13.1672	13.4796	13.0288	12.0459	12.9614	12.3242	13.335	13.1431	12.7446	12.085	12.9665	12.4315	12.9698	12.4788	4.35183	20
BnaC01T0059400WE	BnaC01T0059400WE	GO:0003779	villin-4-like; K05768 gelsolin (A)	Villin-4 OS=Arabidopsis thaliana GN=VLN4 PE=1 SV=1	Villin headpiece domain	PREDICTED: villin-4 [Brassica rapa]	GSBRNA2T00130281001	-	9.43151	9.76403	12.0658	8.67424	9.30731	12.2402	9.7244	9.0659	9.75634	9.84972	7.85439	8.47925	11.7694	11.4587	9.66792	9.00005	8.13974	9.36792	9.55857	4.15623	20
BnaC01T0067800WE	BnaC01T0067800WE	GO:0003779	profilin-1; K05759 profilin (A)	Profilin-1 OS=Arabidopsis thaliana GN=PRO1 PE=1 SV=1	Profilin	PREDICTED: profilin-1 [Brassica rapa]	GSBRNA2T00123065001	AT4G29350	13.0852	13.2134	12.9567	13.1387	12.584	12.6924	13.1297	13.6392	13.8706	13.3188	13.6963	13.6606	13.2311	13.4304	13.7287	12.7072	13.8111	11.65	13.0012	4.38362	20
BnaC01T0077300WE	BnaC01T0077300WE	--	plasminogen activator inhibitor 1 RNA-binding protein-like; K13199 plasminogen activator inhibitor 1 RNA-binding protein (A)	--	Stm1	BnaC01g10120D [Brassica napus]	GSBRNA2T00065831001	AT4G17520	11.6636	11.9536	12.0152	11.2599	11.2898	11.4633	10.7649	11.554	11.7866	11.578	11.6127	11.284	10.9869	11.0151	12.124	11.2683	12.1683	11.3458	12.2719	4.02452	20
BnaC01T0104600WE;BnaC01T0104600WE.1	BnaC01T0104600WE	GO:0046658	--	Plasma membrane-associated cation-binding protein 1 OS=Arabidopsis thaliana GN=PCAP1 PE=1 SV=1	DREPP plasma membrane polypeptide	BnaA01g35060D [Brassica napus]	-	-	10.5234	11.7087	12.648	10.2339	11.8173	11.539	12.8579	13.7102	12.9791	13.9487	13.338	13.0152	12.8058	13.0666	11.9182	11.3719	12.113	12.6842	10.9428	4.1893	20
BnaC01T0107800WE	BnaC01T0107800WE	GO:0003824	cysteine desulfurase, mitochondrial precursor; K04487 cysteine desulfurase [EC:2.8.1.7] (A)	Reticuline oxidase-like protein OS=Arabidopsis thaliana GN=At4g20830 PE=1 SV=2	Berberine and berberine like	BnaC01g12320D [Brassica napus]	GSBRNA2T00138105001	AT4G20830	9.83471	9.79168	10.2928	9.48491	9.79691	9.85353	9.83027	10.5069	10.6711	10.8905	10.5923	9.92224	10.1801	10.5316	9.98906	10.8465	11.2388	10.5846	10.672	3.89166	20
BnaC01T0115600WE	BnaC01T0115600WE	GO:0008270	Os02g0805600; K00344 NADPH2:quinone reductase [EC:1.6.5.5] (A)	Quinone oxidoreductase PIG3 OS=Homo sapiens GN=TP53I3 PE=1 SV=2	Alcohol dehydrogenase GroES-like domain	BnaC01g12890D [Brassica napus]	GSBRNA2T00138187001	AT4G21580	11.26	11.8247	11.4319	12.1711	11.1297	11.8232	11.7775	12.7997	11.9001	12.1129	12.0523	12.0693	11.9244	11.4001	10.9464	11.2929	12.3102	11.5333	11.4726	3.83338	20
BnaC01T0153500WE	BnaC01T0153500WE	GO:0006071	POPTRDRAFT_753230; glycerophosphoryl diester phosphodiesterase family protein; K01126 glycerophosphoryl diester phosphodiesterase [EC:3.1.4.46] (A)	Glycerophosphodiester phosphodiesterase GDPDL3 OS=Arabidopsis thaliana GN=GDPDL3 PE=1 SV=3	Glycerophosphoryl diester phosphodiesterase family	BnaC01g18900D [Brassica napus]	-	-	11.0992	11.4998	11.7536	11.3624	11.5923	11.7808	12.0129	11.9905	11.724	12.2114	12.5254	11.7166	11.9044	12.1768	11.7394	12.2305	11.6389	11.9378	11.524	4.15377	20
BnaC01T0248300WE;BnaC04T0157600WE;Bnascaffold1517T0000900WE	BnaC01T0248300WE	GO:0005524	atp1; ATPase subunit 1; K02132 F-type H+-transporting ATPase subunit alpha (A)	ATP synthase subunit alpha, mitochondrial OS=Raphanus sativus GN=ATPA PE=3 SV=1	ATP synthase alpha/beta family, beta-barrel domain	atp1 (mitochondrion) [Brassica oleracea]	GSBRNA2T00082162001	ATMG01190	13.3535	12.749	13.4214	13.2395	13.6492	13.5155	13.7552	13.3796	13.7548	13.9283	14.0738	13.4045	13.5101	13.4841	13.4307	13.5113	12.7428	13.3777	13.3381	4.07496	20
BnaC01T0329400WE	BnaC01T0329400WE	GO:0006508	hypothetical protein; K16292 KDEL-tailed cysteine endopeptidase [EC:3.4.22.-] (A)	Cysteine proteinase RD21a OS=Arabidopsis thaliana GN=RD21A PE=1 SV=1	Granulin	BnaC01g33430D [Brassica napus]	GSBRNA2T00101214001	AT3G19390	10.5914	12.4868	10.4307	12.6675	10.8064	11.3621	10.743	12.7096	11.9007	10.6194	10.7753	10.9041	11.1169	10.4963	10.3971	10.2211	12.5252	10.6987	10.2612	4.45109	20
BnaC01T0360000WE	BnaC01T0360000WE	GO:0003824	phospholipase D alpha 2; K01115 phospholipase D1/2 [EC:3.1.4.4] (A)	Phospholipase D alpha 2 OS=Brassica oleracea var. capitata GN=PLD2 PE=1 SV=2	C2 domain	BnaC01g35830D [Brassica napus]	GSBRNA2T00018169001	AT3G15730	8.37649	8.75735	8.2356	8.44509	8.25043	8.40128	8.4538	8.31672	8.90033	8.23222	8.24578	8.66194	8.55146	7.97498	8.76662	8.53062	8.82595	8.68421	8.78823	4.32364	20
BnaC01T0366900WE	BnaC01T0366900WE	GO:0006099	phosphoenolpyruvate carboxylase 3; K01595 phosphoenolpyruvate carboxylase [EC:4.1.1.31] (A)	Phosphoenolpyruvate carboxylase 3 OS=Arabidopsis thaliana GN=PPC3 PE=2 SV=2	Phosphoenolpyruvate carboxylase	BnaC03g38810D [Brassica napus]	-	-	12.6646	12.7629	12.573	12.7317	12.5998	12.7978	13.2468	11.8872	12.1788	12.2486	12.0304	13.1267	12.9339	13.0651	12.8145	13.1586	12.8752	12.8769	12.5721	4.32094	20
BnaC01T0367000WE	BnaC01T0367000WE	GO:0006099	phosphoenolpyruvate carboxylase 3; K01595 phosphoenolpyruvate carboxylase [EC:4.1.1.31] (A)	Phosphoenolpyruvate carboxylase 3 OS=Arabidopsis thaliana GN=PPC3 PE=2 SV=2	Phosphoenolpyruvate carboxylase	BnaC01g36490D [Brassica napus]	GSBRNA2T00051837001	AT1G53310	12.3115	11.8071	12.3573	12.9899	12.3885	12.6248	12.8848	10.8859	9.75049	11.8547	10.8504	12.6904	12.6959	12.6784	10.496	12.6219	11.9104	12.6547	10.4992	4.1581	20
BnaC01T0380100WE	BnaC01T0380100WE	GO:0004190	DNA damage-inducible protein 1-like; K11885 DNA damage-inducible protein 1 (A)	DNA damage-inducible protein 1 OS=Neosartorya fumigata (strain ATCC MYA-4609 / Af293 / CBS 101355 / FGSC A1100) GN=ddi1 PE=3 SV=1	UBA/TS-N domain	PREDICTED: DNA damage-inducible protein 1-like isoform X1 [Brassica rapa]	-	-	11.2242	11.1692	11.2377	11.1002	11.4583	10.7606	10.593	10.4393	11.4292	10.5258	10.4755	10.5232	10.5498	11.0025	11.1515	10.8073	10.7803	10.8948	10.1038	3.43653	20
BnaC01T0384900WE	BnaC01T0384900WE	GO:0004618	phosphoglycerate kinase 1, chloroplastic-like; K00927 phosphoglycerate kinase [EC:2.7.2.3] (A)	Phosphoglycerate kinase 1, chloroplastic OS=Arabidopsis thaliana GN=PGK1 PE=1 SV=1	Phosphoglycerate kinase	BnaC01g38270D [Brassica napus]	GSBRNA2T00026383001	AT3G12780	14.5472	14.3866	14.4097	14.7275	14.4426	14.5782	14.8543	14.2763	13.6494	14.2886	14.2432	14.6256	14.4164	14.5856	14.2938	14.5236	14.1664	14.7138	14.3356	4.0707	20
BnaC01T0393200WE	BnaC01T0393200WE	GO:0000166	lysine--tRNA ligase-like; K04567 lysyl-tRNA synthetase, class II [EC:6.1.1.6] (A)	Lysine--tRNA ligase, cytoplasmic OS=Arabidopsis thaliana GN=At3g11710 PE=1 SV=1	OB-fold nucleic acid binding domain	BnaAnng09530D [Brassica napus]	-	-	11.0621	10.8961	11.2152	10.9054	10.9583	11.16	10.8873	10.7931	11.0476	11.188	10.8585	11.0172	10.9138	10.8926	11.3573	11.0259	11.2974	10.8191	11.1288	4.2375	20
BnaC01T0398500WE	BnaC01T0398500WE	GO:0004784	superoxide dismutase [Mn] 1, mitochondrial-like; K04564 superoxide dismutase, Fe-Mn family [EC:1.15.1.1] (A)	Superoxide dismutase [Mn] 1, mitochondrial OS=Arabidopsis thaliana GN=MSD1 PE=1 SV=2	Iron/manganese superoxide dismutases, alpha-hairpin domain	putative manganese superoxide dismutase 1 [Brassica napus]	-	-	13.0442	13.2907	12.7056	13.5425	13.0073	12.6276	12.3726	13.0014	12.5885	12.3301	12.1009	12.7107	12.7186	12.7595	12.0137	13.1131	13.2118	12.9395	11.666	4.19837	20
BnaC01T0408100WE	BnaC01T0408100WE	GO:0004001	adenosine kinase 1; K00856 adenosine kinase [EC:2.7.1.20] (A)	Adenosine kinase 1 OS=Arabidopsis thaliana GN=ADK1 PE=1 SV=1	pfkB family carbohydrate kinase	BnaC01g38960D [Brassica napus]	GSBRNA2T00018625001	AT3G09820	12.0891	11.2093	12.219	11.6673	12.1651	12.1058	11.9607	11.0439	12.4088	12.3319	12.0731	12.0103	12.1156	12.0657	12.1142	12.1924	11.6346	12.0037	12.2265	4.13721	20
BnaC01T0456800WE	BnaC01T0456800WE	GO:0003735	40S ribosomal protein S16-3-like; K02960 small subunit ribosomal protein S16e (A)	40S ribosomal protein S16-3 OS=Arabidopsis thaliana GN=RPS16C PE=2 SV=1	Ribosomal protein S9/S16	BnaA01g33650D [Brassica napus]	GSBRNA2T00044510001	AT5G18380	13.9729	13.7724	13.9646	13.7227	13.7855	13.7281	13.4463	13.5869	13.976	13.7725	13.9103	13.8138	13.7859	13.6631	14.1456	13.6638	13.9462	13.6202	14.0738	4.20164	20
BnaC02T0007300WE	BnaC02T0007300WE	GO:0030001	copper transport protein ATX1-like; K07213 copper chaperone (A)	ACT domain-containing protein ACR12 OS=Arabidopsis thaliana GN=ACR12 PE=2 SV=1	Heavy-metal-associated domain	BnaC02g02600D [Brassica napus]	GSBRNA2T00078689001	AT5G04740	16.0665	14.6913	12.068	15.5309	16.3036	14.4344	15.7991	15.1376	15.279	16.5002	15.6297	16.1898	16.4578	16.0264	15.1814	15.9364	14.9654	15.7441	15.0033	4.5073	20
BnaC02T0074500WE;BnaC02T0074500WE.1	BnaC02T0074500WE	GO:0005975	Phosphomannomutase; K01840 phosphomannomutase [EC:5.4.2.8] (A)	Phosphomannomutase/phosphoglucomutase OS=Pseudomonas putida (strain KT2440) GN=algC PE=3 SV=1	Phosphoglucomutase/phosphomannomutase, alpha/beta/alpha domain III	BnaC02g44120D [Brassica napus]	-	-	9.65531	10.6041	9.58663	10.9474	10.763	10.9124	10.775	10.9259	10.4276	10.9923	11.1513	10.7294	10.8326	10.8312	10.4452	10.7266	10.4041	10.6972	10.6349	3.91958	20
BnaC02T0087300WE	BnaC02T0087300WE	GO:0003746	elongation factor 1-beta 2; K03232 elongation factor 1-beta (A)	Elongation factor 1-beta 1 OS=Arabidopsis thaliana GN=At5g12110 PE=2 SV=2	EF-1 guanine nucleotide exchange domain	BnaC02g08760D [Brassica napus]	GSBRNA2T00074507001	AT5G19510	14.8628	15.1364	15.0473	15.8234	14.6695	14.7021	14.522	14.444	14.1155	13.9235	13.9003	14.7232	14.4757	14.6177	14.7208	14.4238	14.5854	14.3708	14.4407	4.24452	20
BnaC02T0089400WE;BnaC02T0089500WE	BnaC02T0089400WE	GO:0003924	tubulin alpha-3 chain-like; K07374 tubulin alpha (A)	Tubulin alpha-5 chain OS=Arabidopsis thaliana GN=TUBA5 PE=1 SV=2	Tubulin C-terminal domain	BnaC02g09000D [Brassica napus]	GSBRNA2T00074534001	-	10.8646	9.98176	10.5322	10.6914	10.1882	10.5283	10.8965	9.75718	8.80859	9.95377	8.68725	10.2319	9.419	10.7357	9.91898	10.0595	10.2793	9.74324	9.3595	4.58712	20
BnaC02T0096800WE	BnaC02T0096800WE	GO:0005737	20 kDa chaperonin, chloroplastic; K04078 chaperonin GroES (A)	20 kDa chaperonin, chloroplastic OS=Arabidopsis thaliana GN=CPN21 PE=1 SV=2	Chaperonin 10 Kd subunit	PREDICTED: 20 kDa chaperonin, chloroplastic [Brassica rapa]	-	-	11.3657	11.2432	11.4024	11.0457	11.4018	11.3977	10.8299	10.4755	10.4948	10.8325	10.2404	11.2859	11.1936	11.3071	11.1284	11.0856	10.8958	11.0332	11.1156	4.26026	20
BnaC02T0243900WE	BnaC02T0243900WE	GO:0006952	--	MLP-like protein 28 OS=Arabidopsis thaliana GN=MLP28 PE=1 SV=1	Pathogenesis-related protein Bet v I family	PREDICTED: MLP-like protein 31 [Brassica rapa]	GSBRNA2T00031036001	AT1G70830	13.5369	14.8766	13.1803	13.6716	14.248	13.9621	12.1883	15.8096	15.0666	12.1431	14.3633	13.7424	13.4632	13.8873	13.9938	13.3875	15.1366	13.873	15.3783	4.03005	20
BnaC02T0252500WE	BnaC02T0252500WE	GO:0006810	hypothetical protein; K19996 phosphatidylinositol transfer protein SFH5 (A)	Patellin-1 OS=Arabidopsis thaliana GN=PATL1 PE=1 SV=2	CRAL/TRIO, N-terminal domain	BnaC02g21080D [Brassica napus]	GSBRNA2T00137261001	AT1G72150	8.63111	13.0183	12.5743	16.741	12.3909	13.0118	13.252	14.2276	12.6729	9.46017	14.831	12.6164	8.12078	12.036	13.1886	12.229	18.0358	12.9909	12.898	4.59102	20
BnaC02T0284300WE	BnaC02T0284300WE	GO:0006950	--	Dehydrin ERD14 OS=Arabidopsis thaliana GN=ERD14 PE=1 SV=1	Dehydrin	BnaAnng29030D [Brassica napus]	-	-	14.0392	14.664	13.9769	14.3109	14.1577	14.4334	15.0476	14.6662	14.644	13.9034	14.9695	14.6789	14.5903	14.4969	14.5476	14.7561	13.3437	13.4953	14.367	4.20468	20
BnaC02T0305300WE;BnaC06T0463800WE	BnaC02T0305300WE	GO:0004175	hypothetical protein; K02726 20S proteasome subunit alpha 2 [EC:3.4.25.1] (A)	Proteasome subunit alpha type-2-A OS=Arabidopsis thaliana GN=PAB1 PE=1 SV=1	Proteasome subunit A N-terminal signature	20S proteasome subunit PAB1 [Arabidopsis thaliana]	GSBRNA2T00018693001	AT1G79210	7.30228	7.32648	7.73764	7.57536	7.14031	7.31226	7.06224	7.59394	7.45481	7.6214	7.11206	7.52199	7.62183	7.44073	7.67296	7.37878	7.7907	7.09433	9.71798	3.84154	20
BnaC02T0308500WE	BnaC02T0308500WE	GO:0004618	phosphoglycerate kinase, cytosolic-like; K00927 phosphoglycerate kinase [EC:2.7.2.3] (A)	Phosphoglycerate kinase, cytosolic OS=Nicotiana tabacum PE=2 SV=1	Phosphoglycerate kinase	BnaC02g46710D [Brassica napus]	GSBRNA2T00097384001	-	11.069	11.5064	10.9898	11.4218	11.3411	11.3474	10.0633	11.6521	11.4921	11.2237	11.4469	11.0584	11.2564	11.2602	11.4992	11.1343	11.445	11.1784	11.4058	4.21522	20
BnaC02T0347300WE	BnaC02T0347300WE	GO:0005515	plant UBX domain-containing protein 8-like; K18726 FAS-associated factor 2 (A)	Plant UBX domain-containing protein 8 OS=Arabidopsis thaliana GN=PUX8 PE=1 SV=1	UBA-like domain	BnaCnng08500D [Brassica napus]	GSBRNA2T00064297001	AT4G11740	7.45321	8.37892	8.3981	8.21945	7.78142	8.35208	7.82288	7.50318	7.99646	7.82823	7.09997	7.72636	7.25063	8.01769	8.4215	8.1037	7.87825	8.22205	7.99937	4.03432	20
BnaC02T0362500WE	BnaC02T0362500WE	GO:0000166	ATP synthase subunit beta, chloroplastic; K02112 F-type H+-transporting ATPase subunit beta [EC:3.6.3.14] (A)	ATP synthase subunit beta, chloroplastic OS=Brassica napus GN=atpB PE=3 SV=1	ATP synthase, Delta/Epsilon chain, beta-sandwich domain	BnaC01g27960D [Brassica napus]	-	-	15.756	15.9115	15.6506	16.0566	15.6989	15.8918	16.0315	15.7613	15.4744	15.2626	15.6359	15.6969	15.7411	15.8228	15.742	15.6586	15.7772	15.881	15.9003	4.34357	20
BnaC02T0362600WE	BnaC02T0362600WE	GO:0000287	rbcL, BRNAC_p029; ribulose-1,5-bisphosphate carboxylase/oxygenase large subunit; K01601 ribulose-bisphosphate carboxylase large chain [EC:4.1.1.39] (A)	Ribulose bisphosphate carboxylase large chain OS=Brassica oleracea GN=rbcL PE=3 SV=1	Ribulose bisphosphate carboxylase large chain, N-terminal domain	ribulose-1,5-bisphosphate carboxylase/oxygenase large subunit (chloroplast) (chloroplast) [Brassica rapa subsp. chinensis]	-	-	18.7615	18.7514	18.6251	19.0737	18.7806	18.9438	19.0857	18.4685	17.8255	18.4921	18.3023	18.889	18.7536	18.8713	18.3209	18.7557	18.4315	18.9174	18.6256	3.87633	20
BnaC02T0362900WE;Bnascaffold1404T0000100WE	BnaC02T0362900WE	GO:0009523	psbE; photosystem II cytochrome b559 alpha subunit; K02707 photosystem II cytochrome b559 subunit alpha (A)	Cytochrome b559 subunit alpha OS=Spinacia oleracea GN=psbE PE=1 SV=2	Cytochrome b559, alpha (gene psbE) and beta (gene psbF)subunits	cytochrome b559 subunit alpha [Staphylococcus aureus]	-	-	15.7678	15.6754	15.8315	15.3254	15.2764	15.1499	15.3459	14.9674	15.4215	14.5143	14.9247	15.0496	15.133	16.0171	15.8825	15.7697	15.3236	15.7265	15.1187	3.90129	20
BnaC02T0364000WE	BnaC02T0364000WE	GO:0006508	hypothetical protein; K16292 KDEL-tailed cysteine endopeptidase [EC:3.4.22.-] (A)	Cysteine proteinase RD21a OS=Arabidopsis thaliana GN=RD21A PE=1 SV=1	Granulin	BnaC02g30040D [Brassica napus]	GSBRNA2T00029209001	AT5G43060	13.7037	14.2397	14.2029	14.1561	13.8677	14.2262	13.8386	13.9365	13.5913	13.9889	13.2509	14.1436	13.8832	13.7842	13.3347	13.6375	13.9244	13.7753	13.9721	4.36558	20
BnaC02T0399200WE	BnaC02T0399200WE	GO:0009055	sulfite oxidase-like; K00387 sulfite oxidase [EC:1.8.3.1] (A)	Sulfite oxidase OS=Arabidopsis thaliana GN=SOX PE=1 SV=1	Mo-co oxidoreductase dimerisation domain	BnaC02g33150D [Brassica napus]	GSBRNA2T00069908001	AT3G01910	12.6845	13.066	13.1578	12.6571	12.3431	12.4536	12.8801	12.277	12.4733	12.5777	12.3158	12.7858	12.7494	12.9373	13.1891	12.6847	12.8326	12.8838	13.2433	3.58345	20
BnaC02T0400400WE	BnaC02T0400400WE	--	suppressor protein STM1-like; K13199 plasminogen activator inhibitor 1 RNA-binding protein (A)	--	Stm1	BnaC02g33290D [Brassica napus]	GSBRNA2T00069890001	AT5G47210	14.2476	14.7789	14.8449	14.0056	14.3135	14.3627	13.9392	14.3486	13.6066	14.2663	13.5968	14.3171	14.0827	14.4552	14.3986	14.3629	14.6825	14.0925	14.7767	4.07704	20
BnaC02T0407200WE	BnaC02T0407200WE	--	60S ribosomal protein L7-2; K02937 large subunit ribosomal protein L7e (A)	60S ribosomal protein L7-2 OS=Arabidopsis thaliana GN=RPL7B PE=2 SV=1	Ribosomal protein L30p/L7e	BnaC02g33760D [Brassica napus]	GSBRNA2T00063908001	AT2G01250	10.9597	10.1576	10.8892	10.3369	10.2339	10.0053	10.2581	9.70435	10.319	10.5311	10.1925	10.4162	10.3689	10.3859	10.5256	10.2611	10.3324	10.5653	10.6028	4.59939	20
BnaC02T0467800WE	BnaC02T0467800WE	--	--	Uncharacterized protein At5g48480 OS=Arabidopsis thaliana GN=At5g48480 PE=1 SV=1	Glyoxalase-like domain	BnaC02g38630D [Brassica napus]	GSBRNA2T00120672001	AT5G48480	14.3019	17.5398	14.4189	13.9723	13.5606	13.4397	12.9259	13.3327	17.0792	12.7891	15.6119	13.4845	13.744	13.7156	17.582	13.3654	16.8518	13.9242	16.3387	4.21567	20
BnaC02T0468800WE	BnaC02T0468800WE	GO:0006457	peptidyl-prolyl cis-trans isomerase FKBP15-2-like; K09569 FK506-binding protein 2 [EC:5.2.1.8] (A)	Peptidyl-prolyl cis-trans isomerase FKBP15-2 OS=Arabidopsis thaliana GN=FKBP15-2 PE=2 SV=2	FKBP-type peptidyl-prolyl cis-trans isomerase	BnaC02g38680D [Brassica napus]	GSBRNA2T00120664001	AT5G48580	12.8583	12.8756	13.3772	12.577	12.4364	12.7122	12.1126	12.3799	13.1222	13.1183	12.2465	12.8805	12.5897	12.5963	13.1159	12.5396	12.746	11.9278	12.1889	3.83348	20
BnaC02T0508100WE	BnaC02T0508100WE	GO:0005509	calnexin homolog 1-like; K08054 calnexin (A)	Calnexin homolog 1 OS=Arabidopsis thaliana GN=CNX1 PE=1 SV=1	Calreticulin family	PREDICTED: calnexin homolog 1-like [Brassica rapa]	-	-	10.4385	10.0416	10.5198	9.63707	10.117	10.2658	9.57502	8.13843	9.51046	9.08778	8.16472	10.3447	10.5338	10.147	10.0122	10.2852	10.1741	9.9379	10.2337	4.02369	20
BnaC03T0042200WE	BnaC03T0042200WE	GO:0003735	40S ribosomal protein S8-1-like; K02995 small subunit ribosomal protein S8e (A)	40S ribosomal protein S8 OS=Zea mays GN=RPS8 PE=2 SV=2	Ribosomal protein S8e	PREDICTED: 40S ribosomal protein S8-1 [Brassica rapa]	GSBRNA2T00028539001	AT5G20290	14.16	12.0449	13.9185	13.0705	11.5352	13.798	13.5484	10.5157	13.4079	10.8535	14.0835	13.41	13.4412	13.5412	13.7033	13.6516	10.9574	13.2914	13.2122	4.03228	20
BnaC03T0075500WE	BnaC03T0075500WE	GO:0005524	heat shock protein 90-2-like; K04079 molecular chaperone HtpG (A)	Heat shock protein 90-4 OS=Arabidopsis thaliana GN=HSP90-4 PE=2 SV=1	Histidine kinase-, DNA gyrase B-, and HSP90-like ATPase	PREDICTED: heat shock protein 90-2-like [Brassica rapa]	GSBRNA2T00060765001	AT5G56000	11.4704	11.079	11.311	11.2513	11.6506	11.7102	11.0064	9.85365	10.8233	10.8547	9.41107	10.9892	10.7748	11.3366	11.6504	10.832	10.7793	11.0292	10.7386	4.35108	20
BnaC03T0083500WE	BnaC03T0083500WE	GO:0008152	dihydrolipoyllysine-residue succinyltransferase component of 2-oxoglutarate dehydrogenase complex 1, mitochondrial-like; K00658 2-oxoglutarate dehydrogenase E2 component (dihydrolipoamide succinyltransferase) [EC:2.3.1.61] (A)	Dihydrolipoyllysine-residue succinyltransferase component of 2-oxoglutarate dehydrogenase complex 1, mitochondrial OS=Arabidopsis thaliana GN=At5g55070 PE=2 SV=1	Biotin-requiring enzyme	BnaC03g14380D [Brassica napus]	GSBRNA2T00060868001	AT5G55070	11.2395	10.9567	10.4552	12.0608	11.6076	11.3855	8.63222	8.97867	10.6622	8.74827	12.1802	11.928	11.3225	12.0976	11.5026	11.9189	10.2322	10.518	11.2867	4.14368	20
BnaC03T0086700WE	BnaC03T0086700WE	GO:0010181	NAD(P)H dehydrogenase (quinone) FQR1-like; K03809 NAD(P)H dehydrogenase (quinone) [EC:1.6.5.2] (A)	NAD(P)H dehydrogenase (quinone) FQR1 OS=Arabidopsis thaliana GN=FQR1 PE=1 SV=1	NADPH-dependent FMN reductase	BnaC03g14590D [Brassica napus]	GSBRNA2T00077341001	AT5G54500	8.53699	9.20753	8.52696	8.72843	8.88997	8.58798	8.53876	10.0906	10.0177	9.13113	10.0837	8.37654	8.34666	9.063	9.08097	9.38352	10.2788	8.99339	8.88251	4.22086	20
BnaC03T0095600WE	BnaC03T0095600WE	GO:0005743	probable NADH dehydrogenase [ubiquinone] 1 alpha subcomplex subunit 5, mitochondrial; K03949 NADH dehydrogenase (ubiquinone) 1 alpha subcomplex subunit 5 (A)	Probable NADH dehydrogenase [ubiquinone] 1 alpha subcomplex subunit 5, mitochondrial OS=Arabidopsis thaliana GN=At5g52840 PE=1 SV=1	ETC complex I subunit conserved region	BnaC03g15390D [Brassica napus]	GSBRNA2T00004302001	AT5G52840	12.4772	13.1609	12.5369	11.9334	12.3073	12.0722	12.3435	12.0981	12.8465	11.9968	11.6437	12.1141	12.1547	12.289	13.393	12.3866	12.7889	12.6628	12.5229	3.98246	20
BnaC03T0104800WE	BnaC03T0104800WE	GO:0000166	chaperone protein ClpC1, chloroplastic-like; K03696 ATP-dependent Clp protease ATP-binding subunit ClpC (A)	Chaperone protein ClpC1, chloroplastic OS=Arabidopsis thaliana GN=CLPC1 PE=1 SV=1	UvrB/uvrC motif	PREDICTED: chaperone protein ClpC1, chloroplastic [Brassica rapa]	GSBRNA2T00082732001	AT5G50920	13.4022	13.9447	13.5285	13.9481	13.6595	13.6717	13.6951	14.2748	13.7676	13.7157	13.2545	13.4672	13.4196	13.3741	13.7732	13.4891	13.8959	13.4786	13.8726	3.41908	20
BnaC03T0112700WE	BnaC03T0112700WE	--	mediator of RNA polymerase II transcription subunit 37f-like; K09490 heat shock 70kDa protein 5 (A)	Mediator of RNA polymerase II transcription subunit 37f OS=Arabidopsis thaliana GN=MED37F PE=1 SV=2	Hsp70 protein	PREDICTED: mediator of RNA polymerase II transcription subunit 37f [Brassica rapa]	-	-	12.437	12.7586	12.2044	10.2854	12.7993	12.5595	11.6158	11.692	11.5543	11.9797	10.6343	12.0835	11.8253	11.9674	12.4066	12.5245	12.758	12.2756	12.64	4.37147	20
BnaC03T0146800WE	BnaC03T0146800WE	--	mediator of RNA polymerase II transcription subunit 37f-like; K09490 heat shock 70kDa protein 5 (A)	Mediator of RNA polymerase II transcription subunit 37f OS=Arabidopsis thaliana GN=MED37F PE=1 SV=2	Hsp70 protein	PREDICTED: mediator of RNA polymerase II transcription subunit 37f [Brassica rapa]	GSBRNA2T00132543001	AT5G28540	10.843	9.88503	10.5352	10.0942	10.3069	10.8312	10.4243	10.3829	11.0375	10.2436	10.6276	10.6416	10.2909	10.5915	10.4576	10.1882	10.8367	9.15133	9.93729	4.33191	20
BnaC03T0179200WE	BnaC03T0179200WE	GO:0003723	40S ribosomal protein S2-2-like; K02981 small subunit ribosomal protein S2e (A)	40S ribosomal protein S2-1 OS=Arabidopsis thaliana GN=RPS2A PE=2 SV=2	Ribosomal protein S5, C-terminal domain	BnaC03g23520D [Brassica napus]	GSBRNA2T00019134001	-	11.2705	11.1009	11.3561	11.0151	11.3159	11.1901	10.8581	10.9265	11.3126	11.1091	10.9426	11.016	10.9666	10.9473	11.4149	10.9684	11.3266	11.1188	11.4387	4.11455	20
BnaC03T0231400WE	BnaC03T0231400WE	GO:0004601	thylakoid lumenal 29 kDa protein, chloroplastic; K00434 L-ascorbate peroxidase [EC:1.11.1.11] (A)	Thylakoid lumenal 29 kDa protein, chloroplastic OS=Arabidopsis thaliana GN=TL29 PE=1 SV=2	Peroxidase	BnaA03g23840D [Brassica napus]	GSBRNA2T00119786001	AT4G09010	11.949	12.3706	11.5276	12.3836	12.347	11.9837	11.1178	11.7726	11.6504	11.3654	12.8529	12.5713	12.5757	12.6662	12.4353	12.6232	11.9794	12.0759	12.5544	3.2543	20
BnaC03T0258900WE	BnaC03T0258900WE	--	uncharacterized protein OsI_027940-like; K15730 cytosolic prostaglandin-E synthase [EC:5.3.99.3] (A)	Uncharacterized protein OsI_027940 OS=Oryza sativa subsp. indica GN=OsI_027940 PE=1 SV=2	CS domain	BnaC03g30910D [Brassica napus]	GSBRNA2T00002411001	AT4G02450	11.1392	10.7023	11.1125	11.1077	10.8606	11.0094	10.6186	9.85193	10.3401	10.5266	9.92759	10.7567	10.8323	10.6799	11.0033	10.4245	10.9594	10.3638	10.9561	4.03521	20
BnaC03T0264600WE	BnaC03T0264600WE	GO:0005524	protein translocase subunit SECA1, chloroplastic-like; K03070 preprotein translocase subunit SecA (A)	Protein translocase subunit SECA1, chloroplastic OS=Arabidopsis thaliana GN=SECA1 PE=2 SV=2	SecA preprotein cross-linking domain	BnaC03g31400D [Brassica napus]	GSBRNA2T00153447001	AT4G01800	12.0565	12.2405	12.0321	12.2583	11.9443	12.0667	12.3213	12.0517	11.7314	11.9405	11.8672	12.1501	11.9406	12.1727	12.0843	12.1211	12.2848	12.2745	12.0074	3.59481	20
BnaC03T0277900WE	BnaC03T0277900WE	GO:0005515	eukaryotic translation initiation factor 3 subunit M-like; K15030 translation initiation factor 3 subunit M (A)	Eukaryotic translation initiation factor 3 subunit M OS=Dictyostelium discoideum GN=eif3m PE=1 SV=1	PCI domain	BnaC03g32840D [Brassica napus]	GSBRNA2T00153634001	AT3G02200	11.2415	11.2325	11.2443	11.2615	11.0728	11.0998	10.6821	10.7223	10.9055	10.3728	10.5875	11.044	11.0266	10.8651	11.2848	10.8057	11.4317	10.6724	11.1696	3.61522	20
BnaC03T0279300WE	BnaC03T0279300WE	GO:0003684	ubiquitin receptor RAD23c; K10839 UV excision repair protein RAD23 (A)	Ubiquitin receptor RAD23c OS=Arabidopsis thaliana GN=RAD23C PE=1 SV=2	Ubiquitin family	PREDICTED: ubiquitin receptor RAD23c [Brassica rapa]	GSBRNA2T00153652001	AT3G02540	12.3214	14.7763	12.9347	12.9924	12.3873	12.1213	12.6149	13.2364	13.2469	12.0476	12.675	11.7799	11.7343	10.6058	12.8869	12.009	14.2226	12.5949	13.2195	4.35925	20
BnaC03T0293600WE	BnaC03T0293600WE	--	pectin acetylesterase 12-like; K19882 O-palmitoleoyl-L-serine hydrolase [EC:3.1.1.98] (A)	Pectin acetylesterase 12 OS=Arabidopsis thaliana GN=PAE12 PE=2 SV=1	Pectinacetylesterase	BnaC03g34430D [Brassica napus]	GSBRNA2T00094186001	AT3G05910	11.3719	12.041	11.0351	11.0646	10.7458	11.4527	10.6836	10.1296	11.1426	14.9057	10.0299	10.364	12.0215	8.67181	10.1108	10.4035	10.2043	10.0007	12.0439	4.65507	20
BnaC03T0302500WE	BnaC03T0302500WE	--	--	Auxin-induced in root cultures protein 12 OS=Arabidopsis thaliana GN=AIR12 PE=1 SV=3	Protein of unknown function (DUF568)	PREDICTED: auxin-induced in root cultures protein 12-like [Brassica rapa]	-	-	9.69311	11.174	9.90059	10.4018	9.5572	10.6817	10.5653	11.8792	11.4338	11.1602	13.0541	8.72807	10.4693	10.6988	10.9301	9.67995	11.2868	9.47213	11.1732	4.00198	20
BnaC03T0326700WE	BnaC03T0326700WE	GO:0004568	endochitinase CH25-like; K01183 chitinase [EC:3.2.1.14] (A)	Endochitinase CH25 OS=Brassica napus PE=2 SV=1	Chitin recognition protein	chitinase [Brassica juncea]	GSBRNA2T00110657001	-	10.0044	8.66546	10.1358	8.29523	8.93801	8.66193	8.83852	6.60046	6.94695	7.92077	6.21783	9.14696	9.51254	9.11959	8.535	9.24031	9.2894	9.31168	8.44324	3.57255	20
BnaC03T0334800WE	BnaC03T0334800WE	GO:0005524	chaperonin CPN60-like 2, mitochondrial; K04077 chaperonin GroEL (A)	Chaperonin CPN60-like 2, mitochondrial OS=Arabidopsis thaliana GN=At3g13860 PE=2 SV=2	TCP-1/cpn60 chaperonin family	BnaC03g38160D [Brassica napus]	GSBRNA2T00123655001	AT3G13860	10.5706	11.771	11.0405	10.751	10.8655	10.8272	11.0062	12.4805	12.0081	11.275	11.6846	10.8876	10.8885	10.7478	11.3905	10.8522	11.8394	10.5979	11.3902	3.16449	20
BnaC03T0453500WE	BnaC03T0453500WE	GO:0005509	POPTRDRAFT_654779; annexin-like protein RJ4; K17095 annexin A7/11 (A)	Annexin D2 OS=Arabidopsis thaliana GN=ANN2 PE=1 SV=1	Annexin	PREDICTED: annexin D2 [Brassica rapa]	GSBRNA2T00079245001	AT5G65020	10.6458	10.5023	10.229	9.88329	9.99357	10.0837	9.59656	9.78565	11.6453	9.91265	10.2891	10.5393	10.3089	9.95658	10.6868	10.6275	10.4752	10.0792	9.95988	4.13374	20
BnaC03T0490900WE	BnaC03T0490900WE	GO:0003735	60S ribosomal protein L13-2; K02873 large subunit ribosomal protein L13e (A)	60S ribosomal protein L13-2 OS=Brassica napus PE=2 SV=1	Ribosomal protein L13e	RecName: Full=60S ribosomal protein L13-2; AltName: Full=Cold-induced protein C24B [Brassica napus]	GSBRNA2T00145851001	AT3G48960	10.2587	9.45919	10.9507	9.68266	9.86164	9.94915	10.1007	9.77293	10.0885	10.2998	9.98331	10.1206	10.0848	10.2434	10.5941	10.004	10.4801	9.50724	10.3783	4.36942	20
BnaC03T0569000WE	BnaC03T0569000WE	--	--	--	--	BnaC03g59230D [Brassica napus]	GSBRNA2T00058258001	AT1G29530	10.8375	13.5056	10.9154	11.1948	10.902	10.9447	10.5437	13.448	11.6889	10.7481	11.7874	10.3734	10.4566	10.0408	11.514	10.7008	11.1664	10.5221	11.2393	3.96079	20
BnaC03T0586300WE;BnaC03T0586300WE.1	BnaC03T0586300WE	GO:0005198	coatomer subunit alpha-2-like; K05236 coatomer protein complex, subunit alpha (xenin) (A)	Coatomer subunit alpha-1 OS=Arabidopsis thaliana GN=At1g62020 PE=2 SV=2	WD domain, G-beta repeat	PREDICTED: coatomer subunit alpha-2-like [Brassica rapa]	-	-	12.5532	12.3068	12.3293	11.8095	12.5556	12.296	12.2229	11.8783	13.0916	12.6757	12.3712	12.3897	12.4761	12.145	12.5978	12.5762	11.9134	12.3299	12.3394	4.27345	20
BnaC03T0626700WE	BnaC03T0626700WE	GO:0003824	cysteine desulfurase, mitochondrial precursor; K04487 cysteine desulfurase [EC:2.8.1.7] (A)	Reticuline oxidase-like protein OS=Arabidopsis thaliana GN=At4g20830 PE=1 SV=2	Berberine and berberine like	BnaC03g63920D [Brassica napus]	GSBRNA2T00047664001	AT4G20830	10.8501	10.9523	11.1628	10.8289	11.1959	9.92792	11.5351	10.9037	9.92415	11.6474	8.81395	10.4064	11.0062	10.8788	10.9053	11.8847	11.8458	11.6922	11.7958	4.2854	20
BnaC03T0635800WE;BnaC03T0636100WE	BnaC03T0635800WE	GO:0009058	cystine lyase CORI3-like; K00815 tyrosine aminotransferase [EC:2.6.1.5] (A)	Probable aminotransferase TAT4 OS=Arabidopsis thaliana GN=At4g23590 PE=2 SV=1	Aminotransferase class I and II	PREDICTED: probable aminotransferase TAT4 [Brassica rapa]	-	-	11.4538	12.04	11.4581	11.1354	11.566	11.4441	11.182	12.0317	12.8926	11.59	11.4497	11.3966	11.48	10.9228	11.5518	11.3108	12.336	11.7317	11.8732	3.80936	20
BnaC04T0001700WE	BnaC04T0001700WE	GO:0005515	glutathione S-transferase F8, chloroplastic-like; K00799 glutathione S-transferase [EC:2.5.1.18] (A)	Glutathione S-transferase F8, chloroplastic OS=Arabidopsis thaliana GN=GSTF8 PE=1 SV=3	Glutathione S-transferase, C-terminal domain	BnaA05g00270D [Brassica napus]	GSBRNA2T00008332001	AT2G47730	17.0326	16.7861	16.8424	17.0975	17.0321	17.1955	16.9814	16.5124	16.7725	16.6097	16.6987	16.9712	16.7513	17.0892	16.6189	17.1735	16.3688	17.0834	16.6105	4.47096	20
BnaC04T0059300WE	BnaC04T0059300WE	--	serine/threonine-protein phosphatase 2A 65 kDa regulatory subunit A beta isoform-like; K03456 serine/threonine-protein phosphatase 2A regulatory subunit A (A)	Fasciclin-like arabinogalactan protein 8 OS=Arabidopsis thaliana GN=FLA8 PE=1 SV=1	Fasciclin domain	BnaC04g04230D [Brassica napus]	GSBRNA2T00006132001	AT2G45470	11.0582	9.81837	11.3387	10.4497	11.2471	11.2318	11.288	9.44839	10.1657	11.1171	9.89442	10.8493	10.8827	11.2339	10.3728	11.2948	9.16391	11.0499	10.4264	4.00815	20
BnaC04T0081100WE	BnaC04T0081100WE	GO:0016020	--	Protein FATTY ACID EXPORT 3, chloroplastic OS=Arabidopsis thaliana GN=FAX3 PE=2 SV=2	Transmembrane proteins 14C	non-green plastid inner envelope membrane protein precursor [Brassica oleracea var. botrytis]	GSBRNA2T00152831001	AT2G38550	11.9928	14.5157	12.147	12.5632	12.3322	12.3657	12.0821	15.077	14.2045	13.0546	14.135	12.1812	12.1326	11.6195	12.9099	12.2059	13.7672	12.2472	13.8785	4.08424	20
BnaC04T0086100WE;BnaC04T0086100WE.1;BnaC04T0086100WE.2;BnaC04T0086100WE.3;BnaC04T0086100WE.4	BnaC04T0086100WE	GO:0003989	accA2; acetyl-coenzyme A carboxylase carboxyl transferase subunit alpha, chloroplastic-like; K01962 acetyl-CoA carboxylase carboxyl transferase subunit alpha [EC:6.4.1.2] (A)	Acetyl-coenzyme A carboxylase carboxyl transferase subunit alpha, chloroplastic OS=Arabidopsis thaliana GN=CAC3 PE=1 SV=1	Acetyl co-enzyme A carboxylase carboxyltransferase alpha subunit	BnaC04g07230D [Brassica napus]	GSBRNA2T00152740001	AT2G38040	10.3889	12.5391	10.5412	9.77071	9.99282	10.4601	10.673	11.3857	12.0325	10.5018	12.3344	10.3796	10.2906	10.5754	11.2161	10.8183	11.3832	10.8361	11.9314	4.1889	20
BnaC04T0095400WE	BnaC04T0095400WE	GO:0005215	aquaporin PIP2-2-like; K09872 aquaporin PIP (A)	Aquaporin PIP2-2 OS=Arabidopsis thaliana GN=PIP2-2 PE=1 SV=2	Major intrinsic protein	BnaC04g08100D [Brassica napus]	-	-	12.787	14.3021	12.9958	13.6544	12.2318	13.1661	13.5816	14.3904	14.6232	13.3292	14.4153	12.8637	12.9422	12.7753	13.9457	13.0736	13.7733	13.2132	13.2823	4.15509	20
BnaC04T0098000WE	BnaC04T0098000WE	GO:0004478	hypothetical protein; K00789 S-adenosylmethionine synthetase [EC:2.5.1.6] (A)	S-adenosylmethionine synthase 3 OS=Arabidopsis thaliana GN=METK3 PE=1 SV=1	S-adenosylmethionine synthetase, N-terminal domain	PREDICTED: S-adenosylmethionine synthase 3 [Camelina sativa]	GSBRNA2T00053936001	AT2G36880	13.6677	12.7771	13.5875	14.2754	13.738	13.552	13.8124	13.4097	12.6123	14.1481	12.5829	13.823	13.6321	13.7637	12.6315	13.6622	12.7691	13.0675	12.2243	4.07601	20
BnaC04T0112100WE	BnaC04T0112100WE	GO:0005198	uncharacterized LOC106373525; K17893 ubiquinol oxidase [EC:1.10.3.11] (A)	Plastid lipid-associated protein 3, chloroplastic OS=Brassica campestris GN=PAP3 PE=2 SV=1	PAP_fibrillin	BnaC04g09640D [Brassica napus]	GSBRNA2T00141253001	AT2G35490	12.3643	12.0237	12.2867	12.3949	13.1904	12.755	13.2996	13.1312	13.1777	12.9708	13.9282	12.7948	12.8323	12.7222	12.8126	13.2975	11.9757	13.0957	12.9581	3.9437	20
BnaC04T0146100WE	BnaC04T0146100WE	GO:0016787	protein usf-like; K01061 carboxymethylenebutenolidase [EC:3.1.1.45] (A)	Protein usf OS=Aquifex pyrophilus GN=usf PE=4 SV=1	Dienelactone hydrolase family	BnaC04g12290D [Brassica napus]	GSBRNA2T00061216001	AT2G32520	11.2048	10.9747	10.7368	10.8934	11.7384	11.4122	11.4936	11.6884	11.4787	11.8127	10.9661	10.9833	11.0754	11.1573	10.6368	11.1479	10.7178	11.1645	10.6189	3.94947	20
BnaC04T0148200WE;BnaC04T0148200WE.2	BnaC04T0148200WE	--	--	--	--	PREDICTED: myosin-9 [Brassica rapa]	GSBRNA2T00061253001	AT2G32240	12.2938	13.6936	12.7966	13.0612	12.5384	12.7044	13.243	13.6657	13.7472	13.9351	12.5856	12.4916	12.2135	12.6466	13.6169	12.3459	12.9165	12.0548	12.4354	4.62973	20
BnaC04T0155400WE	BnaC04T0155400WE	GO:0003723	40S ribosomal protein S3-2-like; K02985 small subunit ribosomal protein S3e (A)	40S ribosomal protein S3-3 OS=Arabidopsis thaliana GN=RPS3C PE=1 SV=1	KH domain	BnaC04g13040D [Brassica napus]	-	-	13.253	12.3807	13.459	12.9746	13.1162	13.103	12.8694	12.404	13.1249	13.3348	13.0916	13.0838	13.1256	13.0625	13.2211	13.0301	12.712	12.8999	12.9655	4.21705	20
BnaC04T0167200WE	BnaC04T0167200WE	GO:0000786	histone H1.2-like; K11275 histone H1/5 (A)	Histone H1.2 OS=Arabidopsis thaliana GN=At2g30620 PE=1 SV=1	linker histone H1 and H5 family	BnaC04g13850D [Brassica napus]	GSBRNA2T00086775001	AT2G30620	14.2617	13.0193	14.4382	14.4642	14.3201	14.391	14.0638	13.383	14.0154	14.7078	14.1181	14.2489	14.1414	14.166	13.3718	14.1483	12.479	14.1831	13.1602	4.14669	20
BnaC04T0176100WE	BnaC04T0176100WE	GO:0008152	anthocyanidin 3-O-glucosyltransferase 2; K08237 hydroquinone glucosyltransferase [EC:2.4.1.218] (A)	UDP-glycosyltransferase 71C2 OS=Arabidopsis thaliana GN=UGT71C2 PE=1 SV=1	UDP-glucoronosyl and UDP-glucosyl transferase	BnaC04g14940D [Brassica napus]	-	-	8.63605	8.94158	8.35666	9.40462	8.93573	8.84912	9.31719	8.56854	7.8656	8.31788	8.07816	9.18742	8.89674	8.40531	8.0407	8.4985	8.59725	8.50864	8.87583	4.57236	20
BnaC04T0201600WE	BnaC04T0201600WE	GO:0003735	60S acidic ribosomal protein P2-2-like; K02943 large subunit ribosomal protein LP2 (A)	60S acidic ribosomal protein P2-1 OS=Arabidopsis thaliana GN=RPP2A PE=2 SV=2	60s Acidic ribosomal protein	BnaC04g16650D [Brassica napus]	GSBRNA2T00148274001	AT2G27710	14.9591	14.3838	13.8025	12.7802	14.2102	13.4588	13.6766	12.8658	13.2371	13.6848	12.8953	14.1622	14.6074	13.129	13.3285	14.2061	13.3258	14.2585	14.6808	4.47447	20
BnaC04T0333700WE	BnaC04T0333700WE	GO:0006470	hypothetical protein; K14165 atypical dual specificity phosphatase [EC:3.1.3.16 3.1.3.48] (A)	Phosphoglucan phosphatase DSP4, chloroplastic OS=Arabidopsis thaliana GN=DSP4 PE=1 SV=1	Dual specificity phosphatase, catalytic domain	BnaC04g28370D [Brassica napus]	GSBRNA2T00100988001	AT3G52170	11.9927	12.7689	12.1065	12.169	12.733	12.4298	12.5573	14.9057	14.033	13.8725	14.5307	12.4294	12.2757	11.6427	11.437	12.203	12.2781	12.446	12.1579	4.09567	20
BnaC04T0336700WE	BnaC04T0336700WE	--	protein DJ-1 homolog A-like; K03152 4-methyl-5(b-hydroxyethyl)-thiazole monophosphate biosynthesis (A)	Protein DJ-1 homolog A OS=Arabidopsis thaliana GN=DJ1A PE=1 SV=1	DJ-1/PfpI family	BnaC04g28590D [Brassica napus]	GSBRNA2T00100953001	-	9.15583	8.46381	8.63504	9.3202	9.76933	10.5482	9.42431	11.2807	9.96853	10.6975	12.0185	10.69	10.9528	10.4991	9.02099	10.4265	10.3024	9.62834	8.99033	4.21957	20
BnaC04T0384700WE	BnaC04T0384700WE	--	--	AIG2-like protein OS=Arabidopsis thaliana GN=At5g39720 PE=1 SV=1	Gamma-glutamyl cyclotransferase, AIG2-like	BnaC04g55830D [Brassica napus]	GSBRNA2T00017692001	AT5G39720	12.9591	12.6105	13.2023	13.2849	12.952	13.0822	12.9624	10.5826	10.8887	11.956	9.25845	13.117	13.23	12.9777	11.8475	13.0379	11.8988	12.8578	11.5914	3.69397	20
BnaC04T0404700WE	BnaC04T0404700WE	GO:0004616	6-phosphogluconate dehydrogenase, decarboxylating 2, chloroplastic; K00033 6-phosphogluconate dehydrogenase [EC:1.1.1.44 1.1.1.343] (A)	6-phosphogluconate dehydrogenase, decarboxylating 2, chloroplastic OS=Arabidopsis thaliana GN=At5g41670 PE=1 SV=1	NAD binding domain of 6-phosphogluconate dehydrogenase	BnaCnng11100D [Brassica napus]	GSBRNA2T00080169001	AT5G41670	9.6515	10.0998	9.65116	9.53105	9.57938	9.69557	9.94278	10.6265	10.7198	10.3178	10.8407	9.80852	9.64766	9.83689	10.2364	9.4752	10.9497	9.74412	10.2817	4.1361	20
BnaC04T0435500WE	BnaC04T0435500WE	GO:0003676	polyadenylate-binding protein 4-like; K13126 polyadenylate-binding protein (A)	Polyadenylate-binding protein 4 OS=Arabidopsis thaliana GN=PAB4 PE=1 SV=1	Poly-adenylate binding protein, unique domain	BnaC04g35810D [Brassica napus]	GSBRNA2T00149889001	AT2G23350	10.4495	9.82436	10.8727	9.93605	10.2616	10.2478	10.2572	9.21598	10.364	10.6149	8.98243	10.3497	10.0615	10.1095	10.4171	10.3436	10.2422	10.0925	10.3458	4.03702	20
BnaC04T0444200WE	BnaC04T0444200WE	GO:0004177	leucine aminopeptidase 1; K01255 leucyl aminopeptidase [EC:3.4.11.1] (A)	Leucine aminopeptidase 1 OS=Arabidopsis thaliana GN=PM25 PE=1 SV=1	Cytosol aminopeptidase family, N-terminal domain	BnaC04g36720D [Brassica napus]	GSBRNA2T00012197001	AT2G24200	11.6917	11.1073	11.3882	10.9389	11.8234	11.7563	11.7317	11.8065	11.3178	11.1068	11.2985	11.3403	11.3558	11.7369	11.2254	11.6866	11.6274	11.7	10.6924	3.91773	20
BnaC04T0461900WE	BnaC04T0461900WE	GO:0005509	calmodulin-7-like; K02183 calmodulin (A)	Calmodulin-related protein OS=Petunia hybrida GN=CAM53 PE=2 SV=2	EF-hand domain pair	BnaC04g38550D [Brassica napus]	GSBRNA2T00127633001	-	13.0002	12.8165	13.3344	12.1195	13.2345	11.6728	12.1157	10.8097	12.8486	13.7549	10.9476	12.9168	12.6294	13.3288	13.6636	12.9783	11.2215	12.7622	12.045	4.68413	20
BnaC04T0467900WE	BnaC04T0467900WE	GO:0003735	60S acidic ribosomal protein P2-2-like; K02943 large subunit ribosomal protein LP2 (A)	60S acidic ribosomal protein P2-1 OS=Arabidopsis thaliana GN=RPP2A PE=2 SV=2	60s Acidic ribosomal protein	BnaC04g39260D [Brassica napus]	GSBRNA2T00127736001	AT2G27710	12.5114	14.3004	12.0403	11.8326	12.2008	11.6588	11.7016	13.2964	11.8396	11.1327	11.079	12.0454	12.0669	11.3697	12.9231	11.851	13.6803	12.2082	13.5805	4.17389	20
BnaC04T0471000WE	BnaC04T0471000WE	GO:0006801	superoxide dismutase [Cu-Zn] 2, chloroplastic-like; K04565 superoxide dismutase, Cu-Zn family [EC:1.15.1.1] (A)	Superoxide dismutase [Cu-Zn] 2, chloroplastic OS=Arabidopsis thaliana GN=CSD2 PE=1 SV=2	Copper/zinc superoxide dismutase (SODC)	BnaC04g39580D [Brassica napus]	GSBRNA2T00127784001	AT2G28190	12.2186	12.816	12.8419	12.8181	12.4156	12.3819	12.0546	13.0849	13.1642	12.8979	13.1293	12.3153	12.5138	12.5462	12.9077	12.4145	12.8369	11.8657	12.4165	4.4801	20
BnaC04T0548600WE	BnaC04T0548600WE	GO:0016757	probable galacturonosyltransferase 7; K13648 alpha-1,4-galacturonosyltransferase [EC:2.4.1.43] (A)	Probable galacturonosyltransferase 7 OS=Arabidopsis thaliana GN=GAUT7 PE=1 SV=2	Glycosyl transferase family 8	BnaC04g45840D [Brassica napus]	GSBRNA2T00155284001	AT2G38650	12.5919	13.973	12.4931	11.5538	12.6267	12.728	11.6327	14.1288	13.565	12.4003	13.8212	12.2798	11.8196	11.8078	13.0937	12.5476	12.6166	11.6466	12.7559	4.04414	20
BnaC04T0574100WE	BnaC04T0574100WE	GO:0006826	ferritin-4, chloroplastic; K00522 ferritin heavy chain [EC:1.16.3.2] (A)	Ferritin-4, chloroplastic OS=Arabidopsis thaliana GN=FER4 PE=2 SV=1	Ferritin-like domain	BnaC04g48390D [Brassica napus]	GSBRNA2T00084723001	AT2G40300	12.8833	12.8884	12.7093	11.1349	11.2651	10.6687	10.9432	13.2405	13.1829	12.8441	13.2623	12.8615	12.5862	12.9684	13.3341	12.7546	12.204	12.6154	12.2119	4.20441	20
BnaC05T0015600WE	BnaC05T0015600WE	--	uncharacterized protein OsI_027940-like; K15730 cytosolic prostaglandin-E synthase [EC:5.3.99.3] (A)	Uncharacterized protein OsI_027940 OS=Oryza sativa subsp. indica GN=OsI_027940 PE=1 SV=2	CS domain	BnaC05g01500D [Brassica napus]	GSBRNA2T00085473001	-	8.776	10.3444	6.7965	6.86943	6.74562	7.1825	6.94425	8.84902	11.0899	6.40314	9.02559	7.04324	8.68527	8.50128	10.5623	8.85794	10.1696	6.92597	10.5908	3.66155	20
BnaC05T0064800WE	BnaC05T0064800WE	GO:0006801	superoxide dismutase [Cu-Zn] 1; K04565 superoxide dismutase, Cu-Zn family [EC:1.15.1.1] (A)	Superoxide dismutase [Cu-Zn] 1 OS=Arabidopsis thaliana GN=CSD1 PE=1 SV=2	Copper/zinc superoxide dismutase (SODC)	BnaC05g06430D [Brassica napus]	GSBRNA2T00100545001	AT1G08830	15.2354	15.8719	15.4868	15.666	15.1493	15.1198	14.6264	16.1356	16.7113	15.712	16.3786	15.4557	15.5744	15.0856	16.0733	15.4099	16.0219	15.5096	15.707	4.41227	20
BnaC05T0100600WE	BnaC05T0100600WE	GO:0005975	transaldolase-like; K00616 transaldolase [EC:2.2.1.2] (A)	Transaldolase OS=Histophilus somni (strain 2336) GN=tal PE=3 SV=1	Transaldolase	PREDICTED: probable transaldolase [Brassica rapa]	GSBRNA2T00044601001	AT1G12230	12.8378	13.4292	12.7862	12.7181	12.6619	12.0908	12.2003	11.734	12.4952	11.4397	11.3794	12.1434	12.1819	12.5756	12.5897	12.5309	12.7831	12.7133	11.9951	3.84316	20
BnaC05T0130000WE	BnaC05T0130000WE	--	--	--	--	BnaC05g49910D [Brassica napus]	GSBRNA2T00054492001	AT1G16080	13.1132	16.7072	12.7991	13.9543	13.254	12.9714	12.8889	14.7368	15.3895	12.2692	13.9292	12.2412	12.104	12.5806	13.8167	12.8026	13.7551	11.9949	12.8317	3.86507	20
BnaC05T0141300WE	BnaC05T0141300WE	GO:0009058	alanine aminotransferase 1, mitochondrial-like; K00814 alanine transaminase [EC:2.6.1.2] (A)	Alanine aminotransferase 2, mitochondrial OS=Arabidopsis thaliana GN=ALAAT2 PE=2 SV=1	Aminotransferase class I and II	BnaC05g13450D [Brassica napus]	GSBRNA2T00091180001	AT1G17290	12.1296	11.9628	11.6941	12.3799	12.1854	12.197	12.1603	11.7586	11.677	11.4737	12.0226	12.3793	12.156	12.0341	11.5799	12.0139	10.4647	12.324	11.9995	3.81333	20
BnaC05T0159900WE	BnaC05T0159900WE	GO:0005515	glutathione S-transferase DHAR1, mitochondrial-like; K00799 glutathione S-transferase [EC:2.5.1.18] (A)	Glutathione S-transferase DHAR1, mitochondrial OS=Arabidopsis thaliana GN=DHAR1 PE=1 SV=1	Glutathione S-transferase, C-terminal domain	BnaC05g15180D [Brassica napus]	GSBRNA2T00067818001	AT1G19550	13.0516	11.755	13.2459	12.6913	12.9626	12.7436	12.5769	11.0631	12.744	12.4012	11.729	13.0275	13.308	12.4432	12.5933	13.1508	11.7366	13.3646	12.3895	3.98955	20
BnaC05T0168500WE	BnaC05T0168500WE	GO:0006950	--	Dehydrin ERD10 OS=Arabidopsis thaliana GN=ERD10 PE=1 SV=1	Dehydrin	dehydrin [Brassica napus]	GSBRNA2T00047743001	AT1G20450	11.1645	11.6605	10.4154	11.852	11.2705	12.041	11.403	11.3251	11.5291	10.6667	12.3314	12.6544	13.0954	12.0462	11.7696	11.7162	11.5636	11.6759	12.2902	4.15698	20
BnaC05T0188800WE;BnaC05T0188900WE	BnaC05T0188800WE	GO:0005215	POPTRDRAFT_738169; hypothetical protein; K19996 phosphatidylinositol transfer protein SFH5 (A)	Patellin-2 OS=Arabidopsis thaliana GN=PATL2 PE=1 SV=2	CRAL/TRIO, N-terminal domain	PREDICTED: patellin-2 [Brassica rapa]	-	-	9.95177	10.0973	10.3994	11.535	12.579	13.1421	12.6652	11.8023	10.8874	11.8792	12.6897	10.4747	11.5249	11.1709	10.1642	12.1771	11.9759	10.9593	10.5077	4.41217	20
BnaC05T0195500WE	BnaC05T0195500WE	GO:0005975	probable phosphoglucomutase, cytoplasmic 1; K01835 phosphoglucomutase [EC:5.4.2.2] (A)	Probable phosphoglucomutase, cytoplasmic 1 OS=Arabidopsis thaliana GN=At1g23190 PE=2 SV=2	Phosphoglucomutase/phosphomannomutase, C-terminal domain	BnaC05g18490D [Brassica napus]	GSBRNA2T00119392001	AT1G23190	13.3915	13.8142	13.3178	13.0795	13.6809	13.4923	13.684	13.6669	13.5745	13.4325	13.6523	13.4502	13.5349	13.4877	13.6505	13.5376	13.7551	13.4976	13.9562	3.95502	20
BnaC05T0224000WE	BnaC05T0224000WE	GO:0008152	BOXAR-4, bkr3; 3-oxoacyl-[acyl-carrier-protein] reductase 1, chloroplastic-like; K00059 3-oxoacyl-[acyl-carrier protein] reductase [EC:1.1.1.100] (A)	3-oxoacyl-[acyl-carrier-protein] reductase 3, chloroplastic OS=Brassica napus GN=bkr3 PE=2 SV=1	short chain dehydrogenase	RecName: Full=3-oxoacyl-[acyl-carrier-protein] reductase 3, chloroplastic; AltName: Full=3-ketoacyl-acyl carrier protein reductase 3; Flags: Precursor [Brassica napus]	GSBRNA2T00142300001	AT1G24360	12.4158	11.3129	12.4941	12.149	12.2685	12.3813	12.3058	11.7672	11.3116	12.1643	11.3324	12.2958	12.2935	12.047	11.4055	12.0312	11.0624	12.3426	11.6069	4.18367	20
BnaC05T0246500WE	BnaC05T0246500WE	GO:0003746	elongation factor 1-delta 1-like; K03232 elongation factor 1-beta (A)	Elongation factor 1-delta 2 OS=Arabidopsis thaliana GN=At2g18110 PE=1 SV=1	EF-1 guanine nucleotide exchange domain	BnaCnng17800D [Brassica napus]	GSBRNA2T00093490001	AT2G18110	10.1225	11.6045	11.4936	8.94327	10.9695	9.27862	10.0158	9.94483	11.1918	8.42096	10.1979	10.481	9.05845	9.20035	10.403	9.90105	10.2915	8.71232	10.5384	4.20646	20
BnaC05T0297800WE	BnaC05T0297800WE	GO:0000785	HMG-Y-related protein A-like; K11275 histone H1/5 (A)	HMG-Y-related protein A OS=Glycine max PE=2 SV=1	linker histone H1 and H5 family	BnaC05g25770D [Brassica napus]	GSBRNA2T00118128001	AT1G48620	13.4215	15.1497	13.1971	13.2362	12.3718	13.3596	12.9222	17.6156	17.3288	13.3383	15.6868	13.2199	12.9439	12.006	15.9687	12.7556	17.4782	13.0926	16.5937	3.78597	20
BnaC05T0321700WE	BnaC05T0321700WE	GO:0005960	glycine cleavage system H protein 3, mitochondrial; K02437 glycine cleavage system H protein (A)	Glycine cleavage system H protein 3, mitochondrial OS=Arabidopsis thaliana GN=GDH3 PE=1 SV=1	Glycine cleavage H-protein	BnaC05g28570D [Brassica napus]	GSBRNA2T00051735001	AT1G32470	11.6499	11.9576	11.7507	12.0065	11.4526	11.2163	10.8974	11.2849	12.2539	11.2665	11.5203	11.1219	11.2385	11.2707	11.8761	11.0953	11.1963	11.4359	10.8092	4.2834	20
BnaC05T0386600WE	BnaC05T0386600WE	--	hypothetical protein; K01256 aminopeptidase N [EC:3.4.11.2] (A)	Protein TIC 62, chloroplastic OS=Arabidopsis thaliana GN=TIC62 PE=1 SV=1	NAD(P)H-binding	BnaC05g34130D [Brassica napus]	GSBRNA2T00107570001	AT3G18890	9.31387	10.0543	9.34785	8.60471	9.56454	9.36664	9.83154	8.88682	8.78941	8.76325	9.25375	9.02722	9.12812	9.78193	9.82132	9.73299	9.3137	9.74535	9.50706	4.40688	20
BnaC05T0417600WE	BnaC05T0417600WE	--	--	TSA1-like protein OS=Arabidopsis thaliana GN=NAI2 PE=1 SV=1	--	PREDICTED: enolase-phosphatase E1-like isoform X3 [Brassica rapa]	GSBRNA2T00044693001	AT3G15950	12.5466	18.4395	13.4645	14.8019	16.1505	14.1804	13.6187	13.1836	16.009	13.2547	13.1375	12.996	15.379	12.6734	16.5976	11.1181	10.5244	13.6909	15.4307	4.61918	20
BnaC05T0419000WE	BnaC05T0419000WE	GO:0003824	phospholipase D alpha 1; K01115 phospholipase D1/2 [EC:3.1.4.4] (A)	Phospholipase D alpha 1 OS=Brassica oleracea var. capitata GN=PLD1 PE=2 SV=1	C2 domain	RecName: Full=Phospholipase D alpha 1; Short=PLD 1; AltName: Full=Choline phosphatase 1; AltName: Full=Phosphatidylcholine-hydrolyzing phospholipase D 1; Flags: Precursor [Brassica oleracea var. capitata]	-	-	11.6012	11.6623	11.827	10.5983	11.7158	11.7811	11.5357	12.3737	12.657	12.563	12.2288	11.475	11.9483	11.6662	11.7384	11.8957	11.9464	11.464	11.7712	4.20396	20
BnaC05T0424000WE	BnaC05T0424000WE	GO:0006662	thioredoxin M4, chloroplastic-like; K03671 thioredoxin 1 (A)	Thioredoxin M4, chloroplastic OS=Arabidopsis thaliana GN=At3g15360 PE=2 SV=2	Thioredoxin	BnaC05g38210D [Brassica napus]	GSBRNA2T00106211001	AT3G15360	14.0566	14.4505	13.7557	13.5043	13.9429	12.9968	13.6518	13.0557	13.8327	12.3111	12.9057	12.7975	13.0375	13.784	14.3443	13.6718	13.5911	13.9841	13.3032	3.98699	20
BnaC05T0433400WE	BnaC05T0433400WE	GO:0010181	peroxisomal (S)-2-hydroxy-acid oxidase GLO1-like; K11517 (S)-2-hydroxy-acid oxidase [EC:1.1.3.15] (A)	Peroxisomal (S)-2-hydroxy-acid oxidase GLO1 OS=Arabidopsis thaliana GN=GLO1 PE=1 SV=1	FMN-dependent dehydrogenase	BnaC05g39220D [Brassica napus]	GSBRNA2T00106065001	AT3G14420	15.5021	15.5641	15.394	15.5558	15.393	15.4799	15.7624	15.2634	15.2629	15.2127	15.0629	15.464	15.287	15.2995	15.3898	15.4159	15.57	15.4954	15.6447	3.66228	20
BnaC05T0447100WE;BnaC05T0447100WE.1	BnaC05T0447100WE	GO:0005515	enhancer of mRNA-decapping protein 4-like; K12616 enhancer of mRNA-decapping protein 4 (A)	Enhancer of mRNA-decapping protein 4 OS=Arabidopsis thaliana GN=VCS PE=1 SV=1	WD domain, G-beta repeat	PREDICTED: enhancer of mRNA-decapping protein 4 isoform X3 [Brassica rapa]	GSBRNA2T00023775001	AT3G13290	8.21073	9.11185	9.34718	8.56486	9.05293	9.31095	9.09985	9.56108	10.0543	9.88188	10.0827	8.90134	8.53265	8.79719	9.84543	9.01346	10.5068	8.64113	9.47706	4.0605	20
BnaC05T0451100WE	BnaC05T0451100WE	GO:0004618	phosphoglycerate kinase 1, chloroplastic; K00927 phosphoglycerate kinase [EC:2.7.2.3] (A)	Phosphoglycerate kinase 1, chloroplastic OS=Arabidopsis thaliana GN=PGK1 PE=1 SV=1	Phosphoglycerate kinase	PREDICTED: phosphoglycerate kinase 1, chloroplastic [Brassica rapa]	-	-	13.0317	13.0735	12.8602	12.8803	12.7602	12.9119	13.2629	13.357	12.6828	13.082	12.9745	12.9661	12.962	12.9312	12.9836	13.0296	13.1332	13.0097	13.1836	4.41456	20
BnaC05T0456000WE	BnaC05T0456000WE	GO:0005515	beta-glucosidase 12-like; K01188 beta-glucosidase [EC:3.2.1.21] (A)	Polygalacturonase inhibitor 1 OS=Arabidopsis thaliana GN=PGIP1 PE=2 SV=1	Leucine Rich repeat	BnaC05g40920D [Brassica napus]	GSBRNA2T00074305001	-	10.173	9.34373	9.84372	9.84519	10.0695	8.36975	9.19515	9.74941	9.45829	9.10778	9.25096	8.37476	10.41	8.52514	10.0522	9.04528	9.92171	10.0311	9.4983	4.2884	20
BnaC05T0488900WE	BnaC05T0488900WE	GO:0005515	syntaxin-71-like; K08506 syntaxin of plants SYP7 (A)	Syntaxin-71 OS=Arabidopsis thaliana GN=SYP71 PE=1 SV=1	SNARE domain	BnaC05g43270D [Brassica napus]	GSBRNA2T00073237001	AT3G09740	12.6394	12.1495	12.3529	11.7914	12.7724	12.5633	12.0112	11.9143	12.4019	12.3344	12.5174	12.4423	12.3096	12.6693	13.0222	12.37	12.8381	12.3744	13.1446	4.17376	20
BnaC05T0497500WE;BnaC05T0497500WE.1	BnaC05T0497500WE	GO:0003824	probable 2,3-bisphosphoglycerate-independent phosphoglycerate mutase 2; K15633 2,3-bisphosphoglycerate-independent phosphoglycerate mutase [EC:5.4.2.12] (A)	Probable 2,3-bisphosphoglycerate-independent phosphoglycerate mutase 2 OS=Arabidopsis thaliana GN=At3g08590 PE=1 SV=1	BPG-independent PGAM N-terminus (iPGM_N)	BnaC05g43970D [Brassica napus]	GSBRNA2T00038919001	AT3G08590	10.5737	10.5649	10.8024	10.6907	10.6535	10.7821	10.7364	10.6383	10.737	10.865	10.655	10.8112	10.8018	10.4772	10.6063	10.4294	10.2547	10.5317	10.5627	4.15096	20
BnaC05T0500800WE	BnaC05T0500800WE	GO:0005515	tRNA wybutosine-synthesizing protein 2/3/4; K15450 tRNA wybutosine-synthesizing protein 3 [EC:2.1.1.282] (A)	Nitrile-specifier protein 5 OS=Arabidopsis thaliana GN=NSP5 PE=2 SV=1	Kelch motif	BnaC05g44250D [Brassica napus]	GSBRNA2T00038958001	AT3G07720	12.9723	12.9495	12.6412	13.1111	12.6299	12.9191	12.8997	13.4463	13.3289	13.4449	13.6983	12.9039	13.2424	13.156	11.9467	13.1576	12.4477	12.8366	12.7573	3.7979	20
BnaC05T0537200WE	BnaC05T0537200WE	GO:0008152	probable UTP--glucose-1-phosphate uridylyltransferase 2; K00963 UTP--glucose-1-phosphate uridylyltransferase [EC:2.7.7.9] (A)	Probable UTP--glucose-1-phosphate uridylyltransferase 2 OS=Arabidopsis thaliana GN=At3g03250 PE=1 SV=1	UTP--glucose-1-phosphate uridylyltransferase	BnaA05g32480D [Brassica napus]	-	-	11.9791	13.2841	11.0309	12.5742	12.7852	12.8801	11.1893	13.5751	13.1056	12.4861	13.6548	12.3595	12.6283	12.4771	12.8535	12.3485	12.2235	12.3359	12.8623	3.95109	20
BnaC05T0547300WE;BnaC05T0548900WE	BnaC05T0547300WE	GO:0015992	V-type proton ATPase subunit G1; K02152 V-type H+-transporting ATPase subunit G (A)	V-type proton ATPase subunit G1 OS=Arabidopsis thaliana GN=VHA-G1 PE=2 SV=1	Vacuolar (H+)-ATPase G subunit	PREDICTED: V-type proton ATPase subunit G1 [Brassica rapa]	GSBRNA2T00092270001	AT3G01390	11.0675	8.97485	9.85384	10.634	10.6875	9.42114	8.20163	8.08867	8.99273	9.45785	9.41362	9.23977	10.7051	12.058	8.21868	11.0527	8.84389	9.70318	9.54175	4.41185	20
BnaC06T0024000WE	BnaC06T0024000WE	GO:0000785	T1N15.24; K01598 phosphopantothenoylcysteine decarboxylase [EC:4.1.1.36] (A)	Putative DNA-binding protein At1g48610 OS=Arabidopsis thaliana GN=At1g48610 PE=1 SV=1	AT hook motif	BnaC06g02150D [Brassica napus]	GSBRNA2T00071433001	AT1G48610	13.0478	13.4667	12.5041	12.6741	13.1622	13.3039	12.5349	14.3891	13.5454	13.3327	13.757	12.9058	12.893	12.3703	13.0843	12.4824	13.3222	13.1517	13.4462	4.02533	20
BnaC06T0024100WE	BnaC06T0024100WE	GO:0000786	HMG-Y-related protein A-like; K11275 histone H1/5 (A)	HMG-Y-related protein A OS=Glycine max PE=2 SV=1	linker histone H1 and H5 family	BnaC06g02160D [Brassica napus]	GSBRNA2T00071435001	AT1G48620	11.2984	12.4304	10.9297	11.4099	11.3185	11.5244	11.4699	13.234	12.7668	11.6648	10.4733	11.7368	9.6659	9.86249	12.1765	9.86716	10.6693	11.5588	12.4195	3.97605	20
BnaC06T0068300WE	BnaC06T0068300WE	--	heat shock 70 kDa protein 14-like; K09489 heat shock 70kDa protein 4 (A)	Heat shock 70 kDa protein 14 OS=Arabidopsis thaliana GN=HSP70-14 PE=2 SV=1	Hsp70 protein	BnaC06g06400D [Brassica napus]	GSBRNA2T00081406001	AT1G79920	10.5678	10.9827	9.85362	9.89449	10.5478	9.62238	9.7339	11.9028	10.9093	9.86642	10.8197	10.3048	9.84346	9.59319	10.7344	10.0158	11.3906	10.4167	11.0328	3.84317	20
BnaC06T0070400WE	BnaC06T0070400WE	GO:0004175	proteasome subunit alpha type-5-A-like; K02729 20S proteasome subunit alpha 5 [EC:3.4.25.1] (A)	Proteasome subunit alpha type-5-A OS=Arabidopsis thaliana GN=PAE1 PE=1 SV=1	Proteasome subunit A N-terminal signature	BnaC06g06620D [Brassica napus]	GSBRNA2T00062317001	AT1G53860	13.6626	12.4499	13.9906	13.368	13.8194	13.1073	13.4074	12.5483	14.0493	13.6854	12.4976	13.6675	13.5673	13.8402	12.5035	13.8449	12.4072	13.6048	12.1004	3.98855	20
BnaC06T0073700WE	BnaC06T0073700WE	GO:0008152	dihydrolipoyllysine-residue acetyltransferase component 3 of pyruvate dehydrogenase complex, mitochondrial; K00627 pyruvate dehydrogenase E2 component (dihydrolipoamide acetyltransferase) [EC:2.3.1.12] (A)	Dihydrolipoyllysine-residue acetyltransferase component 3 of pyruvate dehydrogenase complex, mitochondrial OS=Arabidopsis thaliana GN=At1g54220 PE=2 SV=1	e3 binding domain	BnaC06g07040D [Brassica napus]	GSBRNA2T00053717001	AT1G54220	11.4668	11.5601	11.7813	11.1045	11.1673	11.6684	12.1554	12.1751	12.1939	12.4281	12.3917	11.6957	11.5101	11.8002	11.5154	11.8381	11.219	11.8646	11.5745	4.10045	20
BnaC06T0086100WE	BnaC06T0086100WE	GO:0008152	dihydrolipoyllysine-residue acetyltransferase component 5 of pyruvate dehydrogenase complex, chloroplastic-like; K00627 pyruvate dehydrogenase E2 component (dihydrolipoamide acetyltransferase) [EC:2.3.1.12] (A)	Dihydrolipoyllysine-residue acetyltransferase component 5 of pyruvate dehydrogenase complex, chloroplastic OS=Arabidopsis thaliana GN=EMB3003 PE=2 SV=1	e3 binding domain	BnaC06g08280D [Brassica napus]	GSBRNA2T00115573001	-	14.9144	15.0341	14.2404	14.387	15.0949	14.7129	14.5428	14.0655	14.3281	14.4987	14.4516	14.7567	14.263	14.6153	14.6408	14.4971	14.8707	14.9109	14.8041	3.74542	20
BnaC06T0124800WE	BnaC06T0124800WE	GO:0005524	ruBisCO large subunit-binding protein subunit beta, chloroplastic-like; K04077 chaperonin GroEL (A)	RuBisCO large subunit-binding protein subunit beta, chloroplastic OS=Brassica napus PE=2 SV=1	TCP-1/cpn60 chaperonin family	BnaA05g13740D [Brassica napus]	GSBRNA2T00034728001	AT1G55490	14.3263	13.5638	14.1116	14.4644	14.2302	14.1193	13.7914	12.9476	12.9894	14.3508	13.049	13.947	14.2614	14.466	13.5572	14.3307	13.4697	14.177	13.521	4.05145	20
BnaC06T0153900WE	BnaC06T0153900WE	--	--	--	--	BnaC06g12940D [Brassica napus]	GSBRNA2T00049854001	AT5G40450	11.8556	20.0208	10.4608	17.2353	11.8615	11.6674	12.8355	21.6633	18.6253	10.0846	10.1225	15.8943	15.0901	11.2797	10.7513	12.0763	15.0372	14.6132	14.4728	4.62354	20
BnaC06T0189800WE	BnaC06T0189800WE	--	probable H/ACA ribonucleoprotein complex subunit 1; K13199 plasminogen activator inhibitor 1 RNA-binding protein (A)	--	Stm1	nuclear RNA binding protein, putative [Brassica oleracea]	GSBRNA2T00031265001	AT4G17520	10.0005	8.99131	9.93474	9.61568	10.08	9.96804	9.5179	9.51303	9.79926	9.42869	9.47889	9.66247	9.51774	9.83527	9.46724	9.75623	9.84915	9.06137	9.74732	4.21358	20
BnaC06T0242200WE	BnaC06T0242200WE	GO:0042626	V-type proton ATPase subunit D; K02149 V-type H+-transporting ATPase subunit D (A)	V-type proton ATPase subunit D OS=Arabidopsis thaliana GN=VHA-D PE=1 SV=2	ATP synthase subunit D	PREDICTED: V-type proton ATPase subunit D-like [Brassica rapa]	-	-	13.4506	13.4869	13.4516	13.4774	13.477	13.4843	13.4794	11.6143	13.0214	13.5759	13.325	13.583	13.5786	13.7519	13.1084	13.688	13.5714	13.5444	12.6823	3.82107	20
BnaC06T0402900WE	BnaC06T0402900WE	GO:0004725	protein-tyrosine-phosphatase PTP1-like; K18039 tyrosine-protein phosphatase non-receptor type 20 [EC:3.1.3.48] (A)	Protein-tyrosine-phosphatase PTP1 OS=Arabidopsis thaliana GN=PTP1 PE=1 SV=1	Protein-tyrosine phosphatase	BnaC06g32850D [Brassica napus]	GSBRNA2T00103232001	AT1G71860	11.9373	12.2989	11.9149	12.2867	11.9745	12.0208	11.9881	12.7452	12.6799	12.5429	12.8484	12.177	12.0991	12.2027	12.3887	11.838	12.3636	12.1259	12.296	3.9881	20
BnaC06T0405600WE	BnaC06T0405600WE	GO:0006810	POPTRDRAFT_738169; hypothetical protein; K19996 phosphatidylinositol transfer protein SFH5 (A)	Patellin-1 OS=Arabidopsis thaliana GN=PATL1 PE=1 SV=2	CRAL/TRIO, N-terminal domain	BnaC06g43790D, partial [Brassica napus]	-	-	13.126	13.143	13.1675	11.556	12.531	12.485	12.6749	14.4798	14.0591	14.1332	14.7191	12.9588	13.274	12.5535	13.6587	13.6744	12.9361	13.7067	13.448	4.27329	20
BnaC06T0450900WE;BnaC06T0450900WE.1	BnaC06T0450900WE	GO:0006662	protein disulfide isomerase-like 1-2; K09580 protein disulfide-isomerase A1 [EC:5.3.4.1] (A)	Protein disulfide isomerase-like 1-2 OS=Arabidopsis thaliana GN=PDIL1-2 PE=2 SV=1	Thioredoxin-like domain	BnaC06g38200D [Brassica napus]	GSBRNA2T00147900001	AT1G77510	12.4182	12.1155	12.5808	12.0393	12.7331	12.9272	12.5584	11.8888	11.919	12.4502	11.882	12.9476	12.9508	12.2595	11.8772	12.4918	12.5351	12.5295	11.9208	3.99049	20
BnaC06T0456900WE	BnaC06T0456900WE	GO:0019904	14-3-3-like protein GF14 omega; K06630 14-3-3 protein epsilon (A)	14-3-3-like protein GF14 omega OS=Arabidopsis thaliana GN=GRF2 PE=2 SV=2	14-3-3 protein	BnaC06g38800D [Brassica napus]	GSBRNA2T00147978001	AT1G78300	11.4138	10.2982	11.5866	10.3638	12.0882	11.4008	11.6672	9.85998	11.746	12.052	11.595	11.4376	11.4783	11.7286	11.7503	11.8751	10.6502	10.8726	10.8364	3.53437	20
BnaC06T0464800WE	BnaC06T0464800WE	GO:0004197	glutamate-rich WD repeat-containing protein 1-like; K14848 ribosome assembly protein RRB1 (A)	Metacaspase-4 OS=Arabidopsis thaliana GN=AMC4 PE=1 SV=1	Caspase domain	PREDICTED: metacaspase-4 [Brassica rapa]	-	-	9.79211	11.223	10.732	10.1124	9.90975	10.7676	10.4358	8.44128	9.95478	10.3582	10.0666	10.3915	9.68607	10.294	10.0153	10.3792	10.0394	10.0777	9.57727	4.22086	20
BnaC06T0476800WE	BnaC06T0476800WE	GO:0004618	phosphoglycerate kinase, cytosolic-like; K00927 phosphoglycerate kinase [EC:2.7.2.3] (A)	Phosphoglycerate kinase, cytosolic OS=Nicotiana tabacum PE=2 SV=1	Phosphoglycerate kinase	BnaA07g34980D [Brassica napus]	GSBRNA2T00148108001	AT1G79550	7.73628	8.32605	7.94594	7.9565	8.45797	8.31884	8.45174	8.73548	8.63098	8.6666	8.9185	7.86267	8.04011	7.89851	8.55067	8.18599	8.75087	8.33884	8.55981	3.71556	20
BnaC07T0014500WE	BnaC07T0014500WE	GO:0015992	hypothetical protein; K02152 V-type H+-transporting ATPase subunit G (A)	V-type proton ATPase subunit G1 OS=Arabidopsis thaliana GN=VHA-G1 PE=2 SV=1	Vacuolar (H+)-ATPase G subunit	BnaC07g01020D [Brassica napus]	GSBRNA2T00063019001	AT3G01390	10.743	8.9484	10.7849	9.95529	10.3052	10.2809	10.1899	9.10195	9.28851	9.77359	9.8796	9.95997	10.3626	10.7908	9.29226	10.4871	8.76544	10.7167	8.9185	4.53895	20
BnaC07T0046100WE	BnaC07T0046100WE	GO:0004413	homoserine kinase-like; K00872 homoserine kinase [EC:2.7.1.39] (A)	Homoserine kinase OS=Arabidopsis thaliana GN=HSK PE=1 SV=1	GHMP kinases C terminal	PREDICTED: homoserine kinase [Brassica rapa]	GSBRNA2T00007374001	AT2G17265	11.1195	10.839	11.0994	11.1838	11.2291	10.9921	10.822	10.2028	10.8549	10.6986	10.0716	11.0658	11.0368	10.8926	9.35095	10.7112	11.0094	10.8029	10.9065	4.10592	20
BnaC07T0080400WE	BnaC07T0080400WE	--	hypothetical protein; K09490 heat shock 70kDa protein 5 (A)	Mediator of RNA polymerase II transcription subunit 37f OS=Arabidopsis thaliana GN=MED37F PE=1 SV=2	Hsp70 protein	hypothetical protein ARALYDRAFT_493781 [Arabidopsis lyrata subsp. lyrata]	-	-	12.7201	11.8764	11.4819	12.8265	12.19	11.3677	12.6764	12.2984	12.0299	11.5803	11.7028	12.6374	12.4593	12.6304	11.6157	12.3399	12.6163	12.2775	12.4279	4.13159	20
BnaC07T0104000WE	BnaC07T0104000WE	GO:0005198	--	Probable plastid-lipid-associated protein 6, chloroplastic OS=Arabidopsis thaliana GN=PAP6 PE=1 SV=1	PAP_fibrillin	BnaC07g08100D [Brassica napus]	GSBRNA2T00142569001	AT3G23400	12.9463	13.2159	12.8847	13.0976	12.9795	13.2656	13.3271	13.9646	13.4788	13.6456	14.372	13.5016	13.5828	13.3855	13.1718	13.3151	13.3042	13.1304	13.5395	3.56739	20
BnaC07T0112600WE	BnaC07T0112600WE	GO:0006810	patellin-4-like; K19996 phosphatidylinositol transfer protein SFH5 (A)	Patellin-4 OS=Arabidopsis thaliana GN=PATL4 PE=1 SV=2	CRAL/TRIO, N-terminal domain	BnaA05g35500D [Brassica napus]	GSBRNA2T00031151001	AT1G30690	16.0425	17.0999	11.384	16.8843	16.0897	16.1487	14.9752	16.9949	16.3897	16.4956	16.5299	17.1698	13.3682	16.5769	16.427	15.9959	15.9232	16.2697	16.8123	3.91204	20
BnaC07T0147700WE	BnaC07T0147700WE	GO:0008152	pyruvate dehydrogenase E1 component subunit alpha-2, mitochondrial; K00161 pyruvate dehydrogenase E1 component alpha subunit [EC:1.2.4.1] (A)	Pyruvate dehydrogenase E1 component subunit alpha-2, mitochondrial OS=Arabidopsis thaliana GN=IAR4 PE=1 SV=2	Dehydrogenase E1 component	BnaC07g12860D [Brassica napus]	GSBRNA2T00040341001	AT1G24180	7.42816	8.41895	7.11185	6.28929	7.35447	6.66541	7.36019	7.79345	7.99807	8.03283	8.41739	7.57	7.62039	6.72408	7.47314	7.13468	8.16341	7.54958	7.21967	4.40569	20
BnaC07T0170900WE	BnaC07T0170900WE	GO:0006950	--	Dehydrin ERD10 OS=Arabidopsis thaliana GN=ERD10 PE=1 SV=1	Dehydrin	BnaC07g15380D [Brassica napus]	GSBRNA2T00050633001	AT1G20450	10.6871	13.0021	11.5789	11.8041	10.6154	11.6916	11.6962	13.385	12.4362	10.6618	11.7982	12.4717	11.8879	11.3066	11.673	12.0245	12.5416	12.1272	12.9189	4.27742	20
BnaC07T0194700WE	BnaC07T0194700WE	GO:0004550	nucleoside diphosphate kinase 1; K00940 nucleoside-diphosphate kinase [EC:2.7.4.6] (A)	Nucleoside diphosphate kinase 1 OS=Arabidopsis thaliana GN=NDK1 PE=1 SV=1	Nucleoside diphosphate kinase	BnaCnng73880D [Brassica napus]	-	-	15.1087	15.3305	15.1944	15.1896	15.084	14.7566	14.6065	14.8788	14.7198	14.693	14.2312	15.055	15.1436	14.9097	15.3527	14.7183	15.2062	14.8954	15.1753	4.01908	20
BnaC07T0205600WE	BnaC07T0205600WE	GO:0005515	Zep; zeaxanthin epoxidase, chloroplastic-like; K09838 zeaxanthin epoxidase [EC:1.14.13.90] (A)	Zeaxanthin epoxidase, chloroplastic OS=Arabidopsis thaliana GN=ZEP PE=1 SV=1	FHA domain	BnaC07g16350D [Brassica napus]	GSBRNA2T00070420001	AT5G67030	11.4703	11.2281	11.6313	11.5655	11.3534	11.6545	12.2784	11.4595	10.989	11.3669	11.0443	11.4042	11.3003	11.6646	11.4704	11.4631	10.7093	11.4029	11.1752	4.24705	20
BnaC07T0223800WE	BnaC07T0223800WE	--	fasciclin-like arabinogalactan protein 4; K19519 transforming growth factor-beta-induced protein (A)	Fasciclin-like arabinogalactan protein 13 OS=Arabidopsis thaliana GN=FLA13 PE=1 SV=1	Fasciclin domain	BnaC07g17650D [Brassica napus]	GSBRNA2T00158192001	AT5G44130	9.49332	9.27652	9.7939	8.92388	8.01023	8.25237	9.24455	9.30108	9.29575	9.22497	9.35552	8.99993	8.83883	8.69831	9.20264	8.78822	9.10013	8.87254	8.48741	4.3846	20
BnaC07T0239600WE	BnaC07T0239600WE	GO:0005515	26S proteasome non-ATPase regulatory subunit 13 homolog A-like; K03039 26S proteasome regulatory subunit N9 (A)	26S proteasome non-ATPase regulatory subunit 13 homolog A OS=Arabidopsis thaliana GN=RPN9A PE=1 SV=1	PCI domain	BnaCnng61780D [Brassica napus]	GSBRNA2T00067900001	AT5G45620	10.7187	10.1194	11.1217	10.4279	10.8214	10.5613	10.5346	10.2857	10.6974	10.8933	10.2705	10.4331	10.5241	10.9354	10.6703	10.8343	10.2341	10.7084	9.96079	4.30483	20
BnaC07T0321900WE	BnaC07T0321900WE	--	--	Uncharacterized protein At5g48480 OS=Arabidopsis thaliana GN=At5g48480 PE=1 SV=1	Glyoxalase-like domain	hypothetical protein EUTSA_v10005050mg [Eutrema salsugineum]	GSBRNA2T00143009001	AT5G48480	15.0341	14.2575	14.006	13.5167	14.7925	13.3836	12.3125	15.9756	10.3568	10.8447	16.1607	12.2003	14.2224	15.9777	15.2527	14.5166	14.5423	14.7292	14.3108	4.40742	20
BnaC07T0363500WE	BnaC07T0363500WE	--	--	--	--	BnaC07g30500D [Brassica napus]	GSBRNA2T00133460001	AT5G23890	11.6084	12.5165	11.5761	11.922	11.5847	11.664	11.8889	12.8431	13.0039	12.2577	12.5682	11.5291	11.8606	10.9826	12.1333	11.7347	12.2567	11.1161	12.2182	4.2278	20
BnaC07T0364300WE	BnaC07T0364300WE	GO:0003735	40S ribosomal protein S11-3-like; K02949 small subunit ribosomal protein S11e (A)	40S ribosomal protein S11-3 OS=Arabidopsis thaliana GN=RPS11C PE=2 SV=2	Remorin, N-terminal region	BnaC07g30590D [Brassica napus]	GSBRNA2T00133449001	AT5G23740	14.6556	14.8418	14.8263	14.4801	14.4182	14.4228	14.2657	14.323	14.6068	14.4543	14.1122	14.3201	14.3531	14.1012	14.6438	14.1466	14.8452	14.3076	14.5347	4.27075	20
BnaC07T0383300WE	BnaC07T0383300WE	GO:0033743	peptide methionine sulfoxide reductase B5-like; K07305 peptide-methionine (R)-S-oxide reductase [EC:1.8.4.12] (A)	Peptide methionine sulfoxide reductase B2, chloroplastic OS=Arabidopsis thaliana GN=MSRB2 PE=1 SV=1	SelR domain	BnaC07g36930D [Brassica napus]	GSBRNA2T00156954001	AT4G21860	13.8422	14.8119	14.3738	12.8814	14.2427	13.8741	14.6123	14.2604	14.8422	14.0154	14.6296	13.9227	13.9012	14.3512	14.6676	14.2078	14.1774	14.864	14.249	4.20273	20
BnaC07T0402300WE	BnaC07T0402300WE	GO:0004347	glucose-6-phosphate isomerase 1, chloroplastic-like; K01810 glucose-6-phosphate isomerase [EC:5.3.1.9] (A)	Glucose-6-phosphate isomerase 1, chloroplastic OS=Arabidopsis thaliana GN=PGI1 PE=1 SV=1	Phosphoglucose isomerase	BnaC07g39050D [Brassica napus]	GSBRNA2T00154458001	AT4G24620	11.5783	12.1393	12.3006	12.4984	12.3556	12.3788	12.0799	12.9003	12.3958	12.7379	12.9694	12.1901	12.6635	12.5691	12.046	12.0901	12.2424	12.0845	12.1918	3.65253	20
BnaC07T0413000WE	BnaC07T0413000WE	GO:0000166	arginine--tRNA ligase, chloroplastic/mitochondrial-like; K01887 arginyl-tRNA synthetase [EC:6.1.1.19] (A)	Arginine--tRNA ligase, chloroplastic/mitochondrial OS=Arabidopsis thaliana GN=EMB1027 PE=3 SV=1	Arginyl tRNA synthetase N terminal domain	PREDICTED: arginine--tRNA ligase, cytoplasmic-like isoform X1 [Brassica rapa]	GSBRNA2T00154582001	AT4G26300	11.4706	11.5991	11.7596	11.6023	11.4647	11.6067	11.801	11.8393	11.8961	11.8618	11.6681	11.3294	11.346	11.4304	11.6815	11.506	11.7637	11.5025	11.7288	4.29486	20
BnaC07T0426700WE	BnaC07T0426700WE	GO:0000502	26S proteasome non-ATPase regulatory subunit 2 homolog A-like; K03028 26S proteasome regulatory subunit N1 (A)	26S proteasome non-ATPase regulatory subunit 2 homolog B OS=Arabidopsis thaliana GN=RPN1B PE=1 SV=1	Proteasome/cyclosome repeat	BnaC07g41330D [Brassica napus]	GSBRNA2T00154714001	AT4G28470	10.5939	10.823	10.2146	10.2487	10.2474	9.9108	10.8675	9.93689	11.0851	11.1174	8.85964	11.0091	10.5075	10.198	10.9081	10.2409	10.9889	10.8508	10.5665	3.787	20
BnaC07T0463800WE	BnaC07T0463800WE	GO:0003735	40S ribosomal protein S3a-2-like; K02984 small subunit ribosomal protein S3Ae (A)	40S ribosomal protein S3a-2 OS=Arabidopsis thaliana GN=RPS3AB PE=2 SV=3	Ribosomal S3Ae family	PREDICTED: 40S ribosomal protein S3a-2-like [Brassica rapa]	GSBRNA2T00100024001	AT4G34670	12.3836	11.8096	12.5268	12.11	12.3618	12.2219	11.887	11.7462	12.1803	12.2152	11.8942	12.2128	11.9938	11.8745	12.2888	11.8936	12.4301	12.0198	12.3096	4.04498	20
BnaC07T0485000WE	BnaC07T0485000WE	GO:0005198	coatomer subunit alpha-2; K05236 coatomer protein complex, subunit alpha (xenin) (A)	Coatomer subunit alpha-2 OS=Arabidopsis thaliana GN=At2g21390 PE=2 SV=1	WD domain, G-beta repeat	PREDICTED: coatomer subunit alpha-2 [Brassica rapa]	GSBRNA2T00100261001	AT2G21390	10.3605	10.0769	10.2578	9.9988	10.2464	10.2434	10.1149	10.077	10.8134	10.439	10.0537	10.2665	10.3022	10.0888	10.2329	10.4309	10.3288	9.65763	9.92601	3.56098	20
BnaC07T0489800WE	BnaC07T0489800WE	GO:0005509	uncharacterized LOC101760823; K17338 receptor expression-enhancing protein 1/2/3/4 (A)	--	EF hand	BnaC07g47590D [Brassica napus]	GSBRNA2T00100336001	AT4G38810	11.186	11.591	11.9702	10.2754	11.9805	11.4981	13.0053	12.3365	10.3623	12.9723	12.7169	11.6456	11.607	11.673	12.3834	11.4884	11.6664	11.1141	7.68677	4.36595	20
BnaC07T0490300WE	BnaC07T0490300WE	GO:0006511	26S proteasome non-ATPase regulatory subunit 4 homolog; K03029 26S proteasome regulatory subunit N10 (A)	26S proteasome non-ATPase regulatory subunit 4 homolog OS=Arabidopsis thaliana GN=RPN10 PE=1 SV=1	Ubiquitin interaction motif	BnaC07g47640D [Brassica napus]	GSBRNA2T00100341001	AT4G38630	11.363	10.8806	11.1565	11.2495	11.1727	11.1397	10.9657	11.0768	11.4107	11.342	11.1922	11.1748	11.1864	10.9739	10.8948	10.9687	11.2695	10.7593	10.8617	3.7694	20
BnaC08T0015900WE	BnaC08T0015900WE	GO:0003676	nucleolin 1-like; K11294 nucleolin (A)	Nucleolin 1 OS=Arabidopsis thaliana GN=NUCL1 PE=1 SV=1	RNA recognition motif. (a.k.a. RRM, RBD, or RNP domain)	BnaC08g03190D [Brassica napus]	GSBRNA2T00127991001	AT1G48920	10.8497	9.26181	10.428	10.0723	10.1363	9.70111	9.62581	7.48058	9.74845	9.79171	9.57747	10.7961	10.6718	9.52162	10.7615	10.4428	10.3589	10.1047	10.4671	4.09449	20
BnaC08T0039500WE	BnaC08T0039500WE	GO:0004013	adenosylhomocysteinase 1-like; K01251 adenosylhomocysteinase [EC:3.3.1.1] (A)	Adenosylhomocysteinase 1 OS=Arabidopsis thaliana GN=SAHH1 PE=1 SV=1	S-adenosyl-L-homocysteine hydrolase, NAD binding domain	S-adenosyl-L-homocystein hydrolase [Arabidopsis thaliana]	-	-	12.1972	12.2133	12.2023	11.9426	12.3157	12.081	12.1677	12.0585	12.2742	12.0875	12.0672	12.1952	12.0628	12.13	12.4413	12.1047	12.2498	11.9857	12.2608	4.02024	20
BnaC08T0085400WE;Bnascaffold1878T0000100WE;Bnascaffold2029T0000300WE;Bnascaffold239T0000500WE	BnaC08T0085400WE	GO:0004553	myrosinase MA1; K01237 myrosinase [EC:3.2.1.147] (A)	Myrosinase MA1 OS=Sinapis alba PE=1 SV=2	Glycosyl hydrolase family 1	BnaA08g05540D [Brassica napus]	-	-	15.8803	15.9263	16.4089	16.1993	16.2639	16.4285	16.0533	15.9494	16.9313	16.5477	15.643	15.7219	16.3626	15.3697	15.9615	15.8628	16.2055	16.1866	15.9466	3.96053	20
BnaC08T0158800WE	BnaC08T0158800WE	GO:0003735	30S ribosomal protein S17, chloroplastic-like; K02961 small subunit ribosomal protein S17 (A)	30S ribosomal protein S17, chloroplastic OS=Arabidopsis thaliana GN=RPS17 PE=1 SV=1	Ribosomal protein S17	BnaC09g20530D [Brassica napus]	GSBRNA2T00033432001	AT1G79850	14.5813	14.4113	14.7436	14.3399	14.7739	14.568	14.0876	13.7266	13.4852	14.1617	13.1143	14.6112	14.4303	14.7612	13.9904	14.6888	14.166	14.3454	14.3453	4.53329	20
BnaC08T0182500WE	BnaC08T0182500WE	--	--	--	--	BnaC03g56530D [Brassica napus]	GSBRNA2T00056972001	AT1G13930	12.4099	12.5048	14.6712	12.9339	13.5957	12.9785	12.8971	12.4841	12.3615	13.6128	11.8061	13.9683	15.0085	14.6428	11.9069	14.8146	9.34726	15.2836	12.2097	4.39621	20
BnaC08T0188800WE	BnaC08T0188800WE	GO:0003677	uncharacterized protein; K14572 midasin (A)	Methyl-CpG-binding domain-containing protein 10 OS=Arabidopsis thaliana GN=MBD10 PE=1 SV=1	Methyl-CpG binding domain	BnaC08g16590D [Brassica napus]	GSBRNA2T00139779001	AT1G15340	12.1574	14.7567	11.5353	12.916	12.0334	11.3423	12.6039	14.9727	13.9186	12.5425	14.0287	12.1796	11.8231	9.50501	14.2124	11.5461	14.6557	12.9279	14.8451	4.15523	20
BnaC08T0202300WE	BnaC08T0202300WE	GO:0003735	60S ribosomal protein L6-1-like; K02934 large subunit ribosomal protein L6e (A)	60S ribosomal protein L6-3 OS=Arabidopsis thaliana GN=RPL6C PE=2 SV=1	Ribosomal protein L6, N-terminal domain	BnaC08g18050D [Brassica napus]	GSBRNA2T00139600001	AT1G18540	11.2059	10.5385	11.5129	10.1002	11.645	11.4361	10.7379	9.21623	11.6694	11.4243	11.0626	11.457	11.2114	11.2119	11.9914	11.599	10.9484	10.8801	11.7013	4.24275	20
BnaC08T0278500WE	BnaC08T0278500WE	GO:0003735	40S ribosomal protein S14-2; K02955 small subunit ribosomal protein S14e (A)	40S ribosomal protein S14-2 OS=Arabidopsis thaliana GN=RPS14B PE=1 SV=1	Alpha/beta hydrolase family	BnaA09g33010D [Brassica napus]	GSBRNA2T00109188001	AT3G52570	13.6464	13.501	13.8902	13.1811	13.716	13.4927	13.2007	13.174	13.5067	13.546	13.2081	13.5498	13.5326	13.4839	13.8026	13.4292	13.558	13.368	13.7183	4.36623	20
BnaC08T0317800WE;BnaC08T0317800WE.1	BnaC08T0317800WE	GO:0003676	UBP1-associated protein 2A; K12741 heterogeneous nuclear ribonucleoprotein A1/A3 (A)	UBP1-associated protein 2A OS=Arabidopsis thaliana GN=UBA2A PE=1 SV=1	RNA recognition motif. (a.k.a. RRM, RBD, or RNP domain)	BnaC08g27680D [Brassica napus]	GSBRNA2T00155909001	AT3G56860	9.56702	8.94647	9.57252	8.85762	9.63948	9.3478	8.82836	6.37425	8.00116	7.97003	7.15381	9.17585	8.59982	9.17154	9.00234	8.81406	8.85788	8.75949	8.99597	4.25963	20
BnaC08T0350700WE	BnaC08T0350700WE	--	--	Uncharacterized protein At3g61260 OS=Arabidopsis thaliana GN=At3g61260 PE=1 SV=1	Remorin, N-terminal region	BnaC08g31200D [Brassica napus]	GSBRNA2T00155452001	AT3G61260	14.3572	15.1702	14.7032	14.1649	13.59	13.9155	14.2291	15.354	14.9132	14.2041	15.2255	13.8256	13.59	14.3074	14.655	13.8842	14.2581	14.3396	14.2768	4.38547	20
BnaC08T0352200WE	BnaC08T0352200WE	--	bifunctional L-3-cyanoalanine synthase/cysteine synthase C1, mitochondrial-like; K13034 L-3-cyanoalanine synthase/ cysteine synthase [EC:2.5.1.47 4.4.1.9] (A)	Bifunctional L-3-cyanoalanine synthase/cysteine synthase C1, mitochondrial OS=Arabidopsis thaliana GN=CYSC1 PE=1 SV=1	Pyridoxal-phosphate dependent enzyme	BnaC08g31370D [Brassica napus]	GSBRNA2T00155432001	AT3G61440	12.4597	12.278	12.0229	12.2614	12.1486	12.2678	12.1874	12.8489	12.4712	12.3238	12.3121	12.4872	12.5284	12.5114	12.2996	12.2844	12.6182	12.1136	12.0126	3.93029	20
BnaC08T0377800WE	BnaC08T0377800WE	GO:0003676	eukaryotic translation initiation factor 3 subunit B-like; K03253 translation initiation factor 3 subunit B (A)	Eukaryotic translation initiation factor 3 subunit B OS=Arabidopsis thaliana GN=TIF3B1 PE=1 SV=1	RNA recognition motif. (a.k.a. RRM, RBD, or RNP domain)	BnaC08g33780D [Brassica napus]	GSBRNA2T00127291001	AT5G25780	11.0865	10.6911	11.2552	10.6314	11.0224	10.7431	10.7934	8.80172	10.0803	9.8293	9.19472	10.9438	11.1649	10.8962	11.2129	10.8185	10.8402	10.57	10.8186	3.68073	20
BnaC08T0417700WE	BnaC08T0417700WE	GO:0003735	60S ribosomal protein L6-1; K02934 large subunit ribosomal protein L6e (A)	60S ribosomal protein L6-3 OS=Arabidopsis thaliana GN=RPL6C PE=2 SV=1	Ribosomal protein L6, N-terminal domain	BnaC08g37220D [Brassica napus]	GSBRNA2T00136828001	AT1G18540	11.0926	10.7247	11.3351	10.1097	10.8178	10.7081	10.7721	10.8599	11.1204	10.655	10.2484	10.4583	10.6145	10.4448	11.0939	10.4575	11.148	10.9022	11.0017	4.30123	20
BnaC08T0430300WE	BnaC08T0430300WE	GO:0004427	pyrophosphate-energized vacuolar membrane proton pump-like; K01507 inorganic pyrophosphatase [EC:3.6.1.1] (A)	Pyrophosphate-energized vacuolar membrane proton pump 1 OS=Arabidopsis thaliana GN=AVP1 PE=1 SV=1	Prephenate dehydrogenase	BnaC08g38730D [Brassica napus]	GSBRNA2T00136659001	AT1G15690	14.2438	15.1518	14.2529	14.9141	14.4065	14.4744	14.481	15.2767	15.262	14.6518	15.1307	14.5336	14.5003	14.3388	14.9313	14.6045	15.0743	14.5	14.8481	3.75156	20
BnaC08T0482100WE	BnaC08T0482100WE	GO:0046907	ran-binding protein 1 homolog a-like; K15306 Ran-binding protein 1 (A)	Ran-binding protein 1 homolog a OS=Arabidopsis thaliana GN=RANBP1A PE=1 SV=1	RanBP1 domain	BnaC08g45160D [Brassica napus]	-	-	13.0273	14.4024	12.2356	13.6535	13.1322	12.2398	12.0223	14.6249	13.688	11.6928	12.6281	12.2535	11.8367	12.1395	13.4434	12.1296	14.0424	13.0844	13.2491	4.19562	20
BnaC09T0016000WE	BnaC09T0016000WE	GO:0005525	P-loop containing nucleoside triphospahte hydrolase; K14572 midasin (A)	Translocase of chloroplast 159, chloroplastic OS=Arabidopsis thaliana GN=TOC159 PE=1 SV=1	AIG1 family	PREDICTED: translocase of chloroplast 159, chloroplastic [Brassica rapa]	GSBRNA2T00096595001	AT4G02510	12.3683	14.5123	12.5447	12.1112	12.4226	12.4857	12.4618	14.364	13.3314	12.2838	12.527	12.1104	12.4173	12.0488	13.2167	11.9924	13.5463	12.68	12.9929	4.34067	20
BnaC09T0040400WE	BnaC09T0040400WE	--	--	Uncharacterized protein At5g48480 OS=Arabidopsis thaliana GN=At5g48480 PE=1 SV=1	Glyoxalase-like domain	hypothetical protein EUTSA_v10005050mg [Eutrema salsugineum]	-	-	13.3801	13.1492	13.9582	12.902	13.2779	12.7015	12.6177	12.0351	12.007	11.6119	11.2404	12.7927	12.9834	12.7562	13.7037	13.3199	13.2221	13.413	12.6882	4.43396	20
BnaC09T0070000WE	BnaC09T0070000WE	GO:0003735	40S ribosomal protein S11; K02949 small subunit ribosomal protein S11e (A)	40S ribosomal protein S11-3 OS=Arabidopsis thaliana GN=RPS11C PE=2 SV=2	Remorin, N-terminal region	BnaC07g30590D [Brassica napus]	GSBRNA2T00146078001	AT5G23750	13.804	14.4606	13.4961	13.82	13.2982	13.4733	13.2791	14.3556	14.3899	13.566	14.0979	13.7324	13.5193	13.3759	14.5286	13.3412	14.8836	13.6635	14.5447	4.27759	20
BnaC09T0246900WE	BnaC09T0246900WE	GO:0008152	dihydrolipoyllysine-residue acetyltransferase component of pyruvate dehydrogenase complex, mitochondrial-like; K00627 pyruvate dehydrogenase E2 component (dihydrolipoamide acetyltransferase) [EC:2.3.1.12] (A)	Dihydrolipoyllysine-residue acetyltransferase component 4 of pyruvate dehydrogenase complex, chloroplastic OS=Arabidopsis thaliana GN=LTA2 PE=2 SV=1	e3 binding domain	BnaC09g21610D [Brassica napus]	GSBRNA2T00067386001	AT3G25860	8.06988	9.68298	8.1859	9.74187	9.48561	8.16983	9.54994	9.39517	8.5328	8.69095	9.26431	9.54151	9.39432	7.80505	7.55979	9.199	9.87033	7.82193	8.97957	4.28617	20
BnaC09T0356100WE	BnaC09T0356100WE	GO:0006071	POPTRDRAFT_753230; glycerophosphoryl diester phosphodiesterase family protein; K01126 glycerophosphoryl diester phosphodiesterase [EC:3.1.4.46] (A)	Glycerophosphodiester phosphodiesterase GDPDL4 OS=Arabidopsis thaliana GN=GDPDL4 PE=1 SV=1	Glycerophosphoryl diester phosphodiesterase family	BnaA10g09570D [Brassica napus]	GSBRNA2T00082424001	AT5G55480	10.089	9.79975	10.5573	10.2064	10.4808	10.3378	10.2741	11.0192	11.2247	11.2772	11.2114	10.5943	10.6284	10.4569	10.4684	10.7148	9.72138	10.4525	10.1842	4.32454	20
BnaC09T0360700WE	BnaC09T0360700WE	--	serine/threonine-protein phosphatase 2A 65 kDa regulatory subunit A beta isoform-like; K03456 serine/threonine-protein phosphatase 2A regulatory subunit A (A)	Fasciclin-like arabinogalactan protein 1 OS=Arabidopsis thaliana GN=FLA1 PE=1 SV=1	Fasciclin domain	BnaC09g32320D [Brassica napus]	GSBRNA2T00040705001	AT5G55730	9.93205	10.3568	11.0133	10.6272	11.0352	10.8175	9.81961	9.42396	10.9836	10.9695	10.563	10.4782	10.6919	10.7037	10.4644	10.6505	9.49064	10.451	10.9262	4.42395	20
BnaC09T0407300WE	BnaC09T0407300WE	GO:0003676	ras-related protein RABE1c-like; K07901 Ras-related protein Rab-8A (A)	Ras-related protein RABE1c OS=Arabidopsis thaliana GN=RABE1C PE=1 SV=1	RNA recognition motif. (a.k.a. RRM, RBD, or RNP domain)	BnaC09g35180D [Brassica napus]	GSBRNA2T00133169001	-	13.7364	13.4806	13.8035	13.214	13.5101	13.5573	13.3721	13.4075	13.5468	13.5752	13.2436	13.4422	13.5099	13.5418	13.5425	13.4838	13.7847	13.5271	13.5634	4.0581	20
BnaC09T0429500WE	BnaC09T0429500WE	GO:0003824	BrAO2; indole-3-acetaldehyde oxidase; K11817 indole-3-acetaldehyde oxidase [EC:1.2.3.7] (A)	Indole-3-acetaldehyde oxidase OS=Arabidopsis thaliana GN=AAO1 PE=1 SV=2	2Fe-2S iron-sulfur cluster binding domain	BnaC09g36910D [Brassica napus]	GSBRNA2T00094388001	AT5G20960	9.60783	11.6266	10.8135	11.291	10.1104	11.2374	11.4702	11.3248	12.3545	10.772	12.8	11.3754	11.3656	11.2068	11.1358	11.2019	11.4457	10.3148	10.7365	4.09095	20
BnaC09T0431200WE	BnaC09T0431200WE	GO:0005985	sucrose synthase 1-like; K00695 sucrose synthase [EC:2.4.1.13] (A)	Sucrose synthase 1 OS=Arabidopsis thaliana GN=SUS1 PE=1 SV=3	Glycosyl transferases group 1	BnaC09g37040D [Brassica napus]	GSBRNA2T00094365001	AT5G20830	9.86863	9.40745	9.54926	9.52726	9.76968	9.55077	10.273	9.56333	9.68893	10.13	9.63714	10.3989	10.2007	10.2354	10.1435	10.4996	9.59952	9.81935	9.42938	4.11571	20
BnaC09T0432100WE	BnaC09T0432100WE	GO:0005737	20 kDa chaperonin, chloroplastic-like; K04078 chaperonin GroES (A)	20 kDa chaperonin, chloroplastic OS=Arabidopsis thaliana GN=CPN21 PE=1 SV=2	Chaperonin 10 Kd subunit	BnaC09g37140D [Brassica napus]	GSBRNA2T00094350001	AT5G20720	13.2701	13.2158	13.3568	13.2853	13.2267	13.2488	12.9459	12.7036	12.7405	12.9745	12.6031	13.1577	13.0902	13.1832	13.1664	13.0409	13.0391	13.029	13.1503	4.52605	20
BnaC09T0458100WE	BnaC09T0458100WE	GO:0006520	glutamate dehydrogenase 1-like; K00261 glutamate dehydrogenase (NAD(P)+) [EC:1.4.1.3] (A)	Glutamate dehydrogenase 1 OS=Arabidopsis thaliana GN=GDH1 PE=2 SV=1	Glu/Leu/Phe/Val dehydrogenase, dimerisation domain	BnaC09g39680D [Brassica napus]	GSBRNA2T00032666001	AT5G18170	11.808	11.8231	11.4576	11.8333	11.7636	11.6979	12.3141	11.7023	12.1731	12.1281	11.555	11.8747	11.6763	12.0725	11.8219	11.7614	11.7861	12.0239	11.4188	4.33148	20
BnaC09T0465700WE	BnaC09T0465700WE	GO:0000287	2-hydroxyacyl-CoA lyase; K12261 2-hydroxyacyl-CoA lyase 1 [EC:4.1.-.-] (A)	2-hydroxyacyl-CoA lyase OS=Arabidopsis thaliana GN=HACL PE=1 SV=1	Thiamine pyrophosphate enzyme, C-terminal TPP binding domain	BnaC09g40570D [Brassica napus]	GSBRNA2T00094846001	AT5G17380	10.0977	10.3012	10.2015	10.7411	10.2767	10.4378	10.4967	10.8772	10.7766	10.7969	10.846	10.4916	10.5675	10.0932	10.0851	10.3853	10.3221	10.1982	10.273	3.98325	20
BnaC09T0508300WE	BnaC09T0508300WE	GO:0003746	elongation factor 1-beta 1-like; K03232 elongation factor 1-beta (A)	Elongation factor 1-beta 1 OS=Arabidopsis thaliana GN=At5g12110 PE=2 SV=2	Glutathione S-transferase, C-terminal domain	BnaC09g44570D [Brassica napus]	GSBRNA2T00104163001	AT5G12110	13.6646	13.7116	14.0388	13.395	13.7446	13.4733	13.4571	12.9424	13.4047	13.3771	13.2637	13.7698	13.7712	13.6133	14.0911	13.0218	13.403	13.5684	13.664	4.44014	20
Bnascaffold1556T0004700WE	Bnascaffold1556T0004700WE	GO:0005783	protein disulfide-isomerase like 2-1-like; K09584 protein disulfide-isomerase A6 [EC:5.3.4.1] (A)	Protein disulfide-isomerase like 2-1 OS=Arabidopsis thaliana GN=PDIL2-1 PE=2 SV=1	Endoplasmic reticulum protein ERp29, C-terminal domain	PREDICTED: protein disulfide-isomerase like 2-1 isoform X1 [Brassica rapa]	GSBRNA2T00133007001	AT2G47470	11.5086	10.0513	11.957	11.0165	11.6467	11.685	11.0498	10.441	10.7058	11.9057	10.7768	11.5949	11.6489	11.3913	10.5981	11.3298	10.1787	11.5167	10.1381	3.99638	20
Bnascaffold1716T0019400WE	Bnascaffold1716T0019400WE	GO:0008152	aminoacylase-1B-like; K14677 aminoacylase [EC:3.5.1.14] (A)	Aminoacylase-1B OS=Rattus norvegicus GN=Acy1b PE=1 SV=1	Peptidase dimerisation domain	BnaCnng71090D [Brassica napus]	GSBRNA2T00034548001	-	12.2853	12.3411	12.0084	12.1561	12.498	12.2148	11.7876	12.035	11.9345	11.4635	11.8987	12.0604	12.2103	12.0324	12.4455	12.2133	12.0862	12.0406	12.0845	3.97083	20
Bnascaffold286T0001500WE	Bnascaffold286T0001500WE	GO:0004332	probable fructose-bisphosphate aldolase 2, chloroplastic; K01623 fructose-bisphosphate aldolase, class I [EC:4.1.2.13] (A)	Probable fructose-bisphosphate aldolase 2, chloroplastic OS=Arabidopsis thaliana GN=FBA2 PE=1 SV=2	Fructose-bisphosphate aldolase class-I	PREDICTED: probable fructose-bisphosphate aldolase 2, chloroplastic [Brassica rapa]	-	-	16.7139	15.9341	16.4344	16.6878	16.9091	16.7707	17.0059	16.1553	15.5735	16.4992	15.653	16.41	16.3998	16.5738	15.7533	16.5533	15.7611	16.5508	16.2083	4.10205	20
Bnascaffold286T0002900WE	Bnascaffold286T0002900WE	GO:0003676	glycine-rich RNA-binding family protein; K13195 cold-inducible RNA-binding protein (A)	Glycine-rich RNA-binding protein 10 OS=Brassica napus GN=GRP10 PE=2 SV=1	RNA recognition motif. (a.k.a. RRM, RBD, or RNP domain)	PREDICTED: glycine-rich RNA-binding protein 10 isoform X1 [Brassica rapa]	GSBRNA2T00073961001	AT4G39260	15.1215	15.3135	14.9997	15.1768	15.1787	15.1902	15.1104	15.4051	15.403	15.2106	15.3115	15.2496	15.0019	14.9835	15.4085	14.9585	15.4441	14.9902	15.4433	4.24091	20
Bnascaffold286T0010300WE	Bnascaffold286T0010300WE	--	heat shock 70 kDa protein 9, mitochondrial; K04043 molecular chaperone DnaK (A)	Heat shock 70 kDa protein 9, mitochondrial OS=Arabidopsis thaliana GN=HSP70-9 PE=2 SV=1	Hsp70 protein	BnaA01g00190D [Brassica napus]	GSBRNA2T00121618001	AT4G37910	12.528	11.4481	12.1792	11.9052	12.6951	12.6828	12.5715	11.9142	12.3912	12.5513	12.3772	12.8083	12.6127	12.2725	11.3815	12.6851	11.7154	12.3509	11.6356	4.19157	20
Bnascaffold286T0050800WE	Bnascaffold286T0050800WE	GO:0003676	la protein 1; K11090 lupus La protein (A)	La protein 1 OS=Arabidopsis thaliana GN=LA1 PE=1 SV=1	-	PREDICTED: la protein 1 [Brassica rapa]	GSBRNA2T00121147001	-	9.96121	8.39201	10.5311	8.6877	9.88244	9.48163	8.87016	8.14411	9.29137	10.0928	7.63467	9.4477	9.70051	9.70707	9.37964	9.59666	8.62813	8.96486	8.60428	4.0441	20
Bnascaffold2904T0005200WE	Bnascaffold2904T0005200WE	--	--	--	--	BnaC08g00280D [Brassica napus]	GSBRNA2T00145353001	-	14.896	14.4986	14.8603	13.9491	14.3688	14.2708	14.6314	14.2165	14.0833	13.8429	13.9213	14.6601	14.7643	14.4159	14.7537	13.8311	14.8902	14.8972	14.0267	4.15486	20
BnaA01T0001000WE	BnaA01T0001000WE	GO:0003723	altered inheritance of mitochondria protein 21; K02357 elongation factor Ts (A)	Elongation factor Ts OS=Prochlorococcus marinus (strain MIT 9301) GN=tsf PE=3 SV=1	UBA/TS-N domain	PREDICTED: altered inheritance of mitochondria protein 21 [Brassica rapa]	GSBRNA2T00058165001	AT4G29060	11.2941	11.9817	11.4577	11.8951	11.1902	11.3019	11.4593	11.621	11.0196	11.0834	11.3453	11.1029	10.909	11.096	11.8399	11.2045	11.8964	11.0641	11.3906		19
BnaA01T0003400WE;BnaC01T0072900WE	BnaA01T0003400WE	GO:0016021	tetraspanin-19; K17345 tetraspanin-5 (A)	Tetraspanin-20 OS=Arabidopsis thaliana GN=TOM2AH1 PE=2 SV=1	Tetraspanin family	BnaA01g08130D [Brassica napus]	GSBRNA2T00058127001	AT4G28770	9.25201	9.61733	10.1174	9.30211	9.12474	9.11337	9.41775	10.4692	10.5816	10.6425	10.5313	9.38016	9.81551	9.34737	10.4189	10.0055	8.27481	9.15095	9.64826		19
BnaA01T0003600WE	BnaA01T0003600WE	GO:0009522	photosystem I reaction center subunit IV A, chloroplastic; K02693 photosystem I subunit IV (A)	Photosystem I reaction center subunit IV B, chloroplastic OS=Arabidopsis thaliana GN=PSAE2 PE=2 SV=1	Photosystem I reaction centre subunit IV / PsaE	PREDICTED: photosystem I reaction center subunit IV A, chloroplastic [Brassica rapa]	GSBRNA2T00058125001	AT4G28750	12.7137	13.0136	12.7546	12.1272	12.4528	12.4408	12.3527	12.271	12.1907	11.9353	12.3463	12.5558	12.3776	12.8703	12.635	12.6705	12.3755	12.4581	12.8213		19
BnaA01T0003700WE	BnaA01T0003700WE	GO:0009055	glutaredoxin-C5, chloroplastic-like; K03676 glutaredoxin 3 (A)	Glutaredoxin-C5, chloroplastic OS=Arabidopsis thaliana GN=GRXC5 PE=1 SV=1	Glutaredoxin	PREDICTED: glutaredoxin-C5, chloroplastic [Brassica rapa]	GSBRNA2T00058124001	AT4G28730	11.1039	11.2675	11.2703	11.5144	11.3733	10.5989	10.7481	10.3364	10.4147	10.2769	10.3994	10.4366	10.5865	11.2442	10.6378	10.7935	10.0818	11.0118	9.94137		19
BnaA01T0011500WE;BnaC01T0084100WE;BnaC01T0084100WE.1	BnaA01T0011500WE	GO:0008168	probable methyltransferase PMT28; K15449 tRNA wybutosine-synthesizing protein 1 [EC:4.1.3.44] (A)	Probable methyltransferase PMT14 OS=Arabidopsis thaliana GN=At4g18030 PE=2 SV=1	Putative S-adenosyl-L-methionine-dependent methyltransferase	BnaA01g08900D [Brassica napus]	GSBRNA2T00131295001	AT4G18030	10.8844	10.5223	9.80471	10.899	10.7115	10.0343	10.4348	11.0888	12.1015	11.4427	10.8571	10.231	9.99213	8.90366	10.3913	10.309	9.77675	9.84876	9.73423		19
BnaA01T0011700WE;BnaA03T0452900WE;BnaA08T0100300WE;BnaA09T0195700WE;BnaC01T0084300WE;BnaC06T0184900WE;BnaC08T0109900WE	BnaA01T0011700WE	GO:0003735	60S ribosomal protein L32-1; K02912 large subunit ribosomal protein L32e (A)	60S ribosomal protein L32-1 OS=Arabidopsis thaliana GN=RPL32A PE=2 SV=2	Ribosomal protein L32	PREDICTED: 60S ribosomal protein L32-1 [Brassica rapa]	GSBRNA2T00131297001	AT4G18100	13.5751	13.4379	13.7445	13.2199	13.1383	13.156	12.853	13.1195	13.589	13.2162	13.2277	13.4944	13.2532	13.1441	13.959	13.2199	13.5652	13.2343	13.7988		19
BnaA01T0013300WE	BnaA01T0013300WE	GO:0010181	peroxisomal (S)-2-hydroxy-acid oxidase GLO5; K11517 (S)-2-hydroxy-acid oxidase [EC:1.1.3.15] (A)	Peroxisomal (S)-2-hydroxy-acid oxidase GLO5 OS=Arabidopsis thaliana GN=GLO5 PE=1 SV=1	FMN-dependent dehydrogenase	BnaA01g09100D [Brassica napus]	GSBRNA2T00131318001	AT4G18360	19.715	20.1222	19.6149	19.8182	19.6698	19.6796	20.0264	19.8351	19.5305	19.2838	19.4063	19.7272	19.5532	19.5334	19.9634	19.4812	20.3271	19.731	20.083		19
BnaA01T0013400WE	BnaA01T0013400WE	GO:0004252	translation factor GUF1 homolog, chloroplastic-like; K04771 serine protease Do [EC:3.4.21.107] (A)	Protease Do-like 5, chloroplastic OS=Arabidopsis thaliana GN=DEGP5 PE=1 SV=3	Trypsin-like peptidase domain	PREDICTED: protease Do-like 5, chloroplastic [Brassica rapa]	GSBRNA2T00131319001	AT4G18370	11.4114	11.6824	11.5686	11.5987	10.5572	11.7398	11.5393	12.312	11.5284	11.8119	12.0493	11.6479	11.6497	11.5079	10.9764	10.8317	10.625	11.1775	10.7568		19
BnaA01T0014700WE	BnaA01T0014700WE	GO:0000166	magnesium-chelatase subunit ChlI-1, chloroplastic-like; K03405 magnesium chelatase subunit I [EC:6.6.1.1] (A)	Magnesium-chelatase subunit ChlI-1, chloroplastic OS=Arabidopsis thaliana GN=CHLI1 PE=1 SV=1	Magnesium chelatase, subunit ChlI	BnaA01g09270D [Brassica napus]	GSBRNA2T00131336001	AT4G18480	15.5109	16.3506	15.4744	16.245	15.0726	15.2325	15.2297	15.3425	14.9987	14.9071	14.1301	15.3494	15.0725	15.0893	15.5808	15.0176	16.3195	15.2806	15.4264		19
BnaA01T0018200WE	BnaA01T0018200WE	--	probable histone acetyltransferase HAC-like 2-like; K04498 E1A/CREB-binding protein [EC:2.3.1.48] (A)	Probable complex I intermediate-associated protein 30 OS=Arabidopsis thaliana GN=At1g17350 PE=1 SV=2	NAD(P)H-binding	BnaA01g09640D [Brassica napus]	GSBRNA2T00131381001	AT4G18810	12.4451	12.717	12.4017	12.7977	12.5807	12.6048	12.68	12.9571	12.5903	12.4099	12.9327	12.4981	12.3831	12.5294	12.4928	12.4129	12.4055	12.5429	12.5481		19
BnaA01T0020800WE	BnaA01T0020800WE	--	probable carotenoid cleavage dioxygenase 4, chloroplastic; K09840 9-cis-epoxycarotenoid dioxygenase [EC:1.13.11.51] (A)	Probable carotenoid cleavage dioxygenase 4, chloroplastic OS=Arabidopsis thaliana GN=CCD4 PE=1 SV=1	Retinal pigment epithelial membrane protein	BnaA01g09900D [Brassica napus]	GSBRNA2T00131415001	AT4G19170	7.07741	8.81098	7.70023	8.8886	8.27682	8.63124	9.37575	8.8437	8.69794	8.29756	8.50588	8.44842	8.07807	8.86378	8.8271	8.09092	8.54103	8.35059	7.88995		19
BnaA01T0022600WE;BnaC01T0097400WE	BnaA01T0022600WE	--	--	--	Uncharacterized protein family, UPF0114	PREDICTED: uncharacterized protein LOC103857348 [Brassica rapa]	-	-	10.7433	11.6511	10.9815	12.9932	11.0843	11.4048	11.394	12.5924	11.9801	11.9131	12.7027	11.0073	11.253	10.8038	10.2547	11.1342	11.0901	10.8811	11.5585		19
BnaA01T0022800WE;BnaC01T0097700WE	BnaA01T0022800WE	--	pectin acetylesterase 7-like; K19882 O-palmitoleoyl-L-serine hydrolase [EC:3.1.1.98] (A)	Pectin acetylesterase 7 OS=Arabidopsis thaliana GN=PAE7 PE=2 SV=1	Pectinacetylesterase	BnaA01g09990D [Brassica napus]	GSBRNA2T00131426001	AT4G19410	11.4924	11.6884	11.1187	11.144	11.2606	11.1244	11.5273	11.7042	11.7456	11.5518	11.602	11.6792	11.8349	11.769	11.472	11.7354	11.4532	11.5108	11.8715		19
BnaA01T0024200WE;BnaA01T0024200WE.1;BnaA06T0460400WE;BnaA09T0189700WE;BnaC01T0099700WE;BnaC07T0196100WE;BnaC07T0232900WE	BnaA01T0024200WE	GO:0003924	hypothetical protein; K07889 Ras-related protein Rab-5C (A)	Ras-related protein RABF2b OS=Arabidopsis thaliana GN=RABF2B PE=1 SV=1	Ras family	BnaA01g10160D [Brassica napus]	-	-	12.6117	13.4694	12.9816	14.0539	13.2284	13.325	13.4746	14.0823	14.2397	14.1645	14.4227	13.5012	12.8508	12.734	13.1251	13.0162	13.1826	12.2581	12.9252		19
BnaA01T0025800WE	BnaA01T0025800WE	GO:0006520	bifunctional aspartokinase/homoserine dehydrogenase 2, chloroplastic-like; K12524 bifunctional aspartokinase / homoserine dehydrogenase 1 [EC:2.7.2.4 1.1.1.3] (A)	Bifunctional aspartokinase/homoserine dehydrogenase 2, chloroplastic OS=Arabidopsis thaliana GN=AKHSDH2 PE=1 SV=1	ACT domain	BnaA01g34990D [Brassica napus]	-	-	12.9222	12.5607	12.629	12.6931	12.8613	12.8759	12.7831	11.7791	11.2606	12.4377	10.3141	12.7281	12.6557	12.7351	12.3099	12.9077	12.4194	13.0659	12.4758		19
BnaA01T0029200WE;BnaA05T0079400WE;BnaC01T0105300WE;BnaC07T0378300WE	BnaA01T0029200WE	GO:0003924	elongation factor Tu, chloroplastic; K02358 elongation factor Tu (A)	Elongation factor Tu, chloroplastic OS=Arabidopsis thaliana GN=TUFA PE=1 SV=1	Elongation factor Tu domain 2	chloroplast elongation factor Tu, partial [Brassica rapa subsp. chinensis]	-	-	13.9487	13.9014	13.7915	13.9365	13.7996	13.9326	13.9541	13.861	13.4159	13.4592	13.5852	13.804	13.6581	13.8265	13.8657	13.698	13.9464	13.7382	14.0297		19
BnaA01T0030000WE;BnaA08T0101500WE;BnaA08T0101500WE.1;BnaC01T0106100WE;BnaC03T0626100WE;BnaC03T0626100WE.1	BnaA01T0030000WE	--	small nuclear ribonucleoprotein-associated proteins B and B'-like; K11086 small nuclear ribonucleoprotein B and B' (A)	Small nuclear ribonucleoprotein-associated protein B' OS=Macropus eugenii GN=SNRPB PE=2 SV=1	LSM domain	BnaA01g10630D [Brassica napus]	GSBRNA2T00131516001	AT5G44500	12.3592	12.7857	12.6174	11.9981	12.3405	12.6817	11.8773	12.7443	12.1066	11.7844	11.7339	12.4299	12.2673	12.5927	12.9289	12.4426	12.649	11.0051	12.7963		19
BnaA01T0030400WE;BnaC01T0106500WE	BnaA01T0030400WE	--	methionine aminopeptidase 1D, chloroplastic/mitochondrial; K17710 pentatricopeptide repeat domain-containing protein 1 (A)	Pentatricopeptide repeat-containing protein At4g20770 OS=Arabidopsis thaliana GN=PCMP-E35 PE=3 SV=2	PPR repeat	PREDICTED: pentatricopeptide repeat-containing protein At4g20770 [Brassica rapa]	GSBRNA2T00131524001	AT4G20770	20.4249	20.8206	20.6901	20.539	20.5423	20.7359	21.141	20.9892	20.8254	20.6163	20.9315	20.678	21.0185	20.8625	20.9425	21.066	20.7399	21.0877	20.6965		19
BnaA01T0031100WE;BnaC01T0108100WE	BnaA01T0031100WE	GO:0004252	tripeptidyl-peptidase 2-like; K01280 tripeptidyl-peptidase II [EC:3.4.14.10] (A)	Tripeptidyl-peptidase 2 OS=Arabidopsis thaliana GN=TPP2 PE=1 SV=1	Subtilase family	PREDICTED: tripeptidyl-peptidase 2 [Brassica rapa]	GSBRNA2T00131535001	AT4G20850	11.3671	11.8104	11.2855	10.8227	11.3504	11.4298	11.6757	11.3861	11.9315	11.4567	12.782	11.3172	11.6539	11.3283	12.2441	11.4068	11.7071	11.3406	11.7162		19
BnaA01T0034100WE	BnaA01T0034100WE	GO:0005509	PsbQ2; oxygen-evolving enhancer protein 3-1, chloroplastic; K08901 photosystem II oxygen-evolving enhancer protein 3 (A)	Oxygen-evolving enhancer protein 3-1, chloroplastic OS=Arabidopsis thaliana GN=PSBQ1 PE=1 SV=3	Oxygen evolving enhancer protein 3 (PsbQ)	oxygen-evolving enhancer protein 3-1, chloroplastic [Brassica rapa]	GSBRNA2T00131583001	AT4G21280	13.8307	14.243	13.8706	12.8364	13.871	14.2312	14.4417	14.8836	13.5282	14.4327	14.2077	14.2123	14.4994	14.1631	13.5521	13.8021	14.443	14.0834	13.8834		19
BnaA01T0035300WE;BnaC01T0114000WE	BnaA01T0035300WE	--	--	--	--	BnaA01g11290D [Brassica napus]	GSBRNA2T00131595001	AT4G21445	10.1247	10.2923	9.61884	10.0387	9.77575	9.30793	10.0895	8.42412	9.18517	9.27994	8.87999	9.04127	9.02368	9.81449	9.28632	9.08998	8.72432	9.84273	9.32899		19
BnaA01T0036500WE	BnaA01T0036500WE	GO:0005515	--	BAG family molecular chaperone regulator 7 OS=Arabidopsis thaliana GN=BAG7 PE=1 SV=1	--	PREDICTED: BAG family molecular chaperone regulator 7-like [Brassica rapa]	GSBRNA2T00131610001	AT5G62390	11.4482	15.4298	11.9662	12.708	11.5857	12.8792	11.5494	10.6598	11.4456	11.6545	14.9536	12.1841	11.7713	11.0454	13.4527	11.1989	12.6064	11.2068	11.9435		19
BnaA01T0036600WE	BnaA01T0036600WE	GO:0008270	Os02g0805600; K00344 NADPH2:quinone reductase [EC:1.6.5.5] (A)	Quinone oxidoreductase PIG3 OS=Homo sapiens GN=TP53I3 PE=1 SV=2	Alcohol dehydrogenase GroES-like domain	BnaC01g12890D [Brassica napus]	GSBRNA2T00131611001	-	8.88652	9.52315	8.79244	9.75082	9.00797	9.22149	8.92465	10.0201	9.52498	9.48107	10.3261	9.616	9.45055	9.21552	9.10284	9.07664	9.78036	8.76808	9.49741		19
BnaA01T0038900WE;BnaC01T0118400WE	BnaA01T0038900WE	GO:0033743	peptide methionine sulfoxide reductase B5-like; K07305 peptide-methionine (R)-S-oxide reductase [EC:1.8.4.12] (A)	Peptide methionine sulfoxide reductase B2, chloroplastic OS=Arabidopsis thaliana GN=MSRB2 PE=1 SV=1	SelR domain	BnaA01g11660D [Brassica napus]	GSBRNA2T00131642001	AT4G21860	13.1151	13.2721	12.9517	12.2617	13.0975	12.4798	12.8875	12.5372	13.1093	12.5005	13.0616	12.4372	12.2662	12.9218	13.3916	13.0643	13.0249	13.5209	12.9896		19
BnaA01T0040300WE	BnaA01T0040300WE	GO:0005507	L-ascorbate oxidase homolog; K19791 iron transport multicopper oxidase (A)	L-ascorbate oxidase homolog OS=Brassica napus GN=Bp10 PE=2 SV=1	Multicopper oxidase	BnaA01g11870D [Brassica napus]	GSBRNA2T00131667001	AT4G22010	11.914	11.8869	12.2411	11.3995	11.992	11.7226	11.5043	11.9698	12.6437	12.1599	11.6907	12.0576	12.1431	11.6506	11.979	11.5901	12.121	11.6449	11.9702		19
BnaA01T0042700WE;BnaA01T0042700WE.1;BnaA03T0472700WE;BnaC01T0124300WE;BnaC07T0386700WE	BnaA01T0042700WE	GO:0006672	alkaline ceramidase 3-like; K04711 dihydroceramidase [EC:3.5.1.-] (A)	Alkaline ceramidase 3 OS=Mus musculus GN=Acer3 PE=2 SV=1	Ceramidase	BnaA01g12140D [Brassica napus]	GSBRNA2T00131703001	AT4G22330	10.0998	10.178	10.3757	10.1352	10.2379	9.93195	10.0353	10.6015	11.2184	10.5396	11.0455	10.7074	10.852	10.3772	9.74392	10.4829	10.6356	10.0718	10.38		19
BnaA01T0044900WE;BnaC01T0127400WE	BnaA01T0044900WE	GO:0005506	geraniol 8-hydroxylase-like; K00512 steroid 17alpha-monooxygenase / 17alpha-hydroxyprogesterone aldolase [EC:1.14.14.19 4.1.2.30] (A)	3,9-dihydroxypterocarpan 6A-monooxygenase OS=Glycine max GN=CYP93A1 PE=1 SV=1	Cytochrome P450	PREDICTED: geraniol 8-hydroxylase [Brassica rapa]	GSBRNA2T00131737001	AT4G22690	10.654	11.2549	10.3835	10.9933	10.7316	11.1148	11.8074	13.1323	12.8026	12.7534	12.5224	11.0983	11.1892	10.985	10.749	10.9042	11.6909	10.152	10.9778		19
BnaA01T0046500WE;BnaA01T0046500WE.1;BnaC01T0129900WE	BnaA01T0046500WE	--	--	PGR5-like protein 1A, chloroplastic OS=Arabidopsis thaliana GN=PGRL1A PE=1 SV=1	--	PREDICTED: PGR5-like protein 1A, chloroplastic isoform X1 [Brassica rapa]	GSBRNA2T00072712001	AT4G22890	12.0929	12.6162	11.9939	11.8791	12.0776	11.9435	12.2584	12.206	11.9073	11.2498	12.0639	12.1194	11.7845	12.0315	12.4024	11.8377	12.4713	11.9372	12.4582		19
BnaA01T0048500WE	BnaA01T0048500WE	--	BRCA1-A complex subunit BRE-like; K12173 BRCA1-A complex subunit BRE (A)	Pathogenesis-related protein R major form OS=Nicotiana tabacum PE=1 SV=1	Thaumatin family	BnaA01g12890D [Brassica napus]	GSBRNA2T00072673001	-	11.8156	12.8434	11.6002	11.8072	11.8967	12.1146	12.3448	11.9747	12.1576	12.4233	12.1913	12.3488	12.7595	11.5938	12.3098	12.1218	12.3551	11.3544	12.1396		19
BnaA01T0048600WE	BnaA01T0048600WE	GO:0004357	glutamate--cysteine ligase, chloroplastic; K01919 glutamate--cysteine ligase [EC:6.3.2.2] (A)	Glutamate--cysteine ligase, chloroplastic OS=Brassica juncea GN=GSH1 PE=1 SV=1	Glutamate-cysteine ligase family 2(GCS2)	BnaA01g12900D [Brassica napus]	GSBRNA2T00072672001	AT4G23100	11.3137	10.8055	11.9274	10.6539	11.5867	11.0446	11.5272	11.0969	10.7471	11.8649	11.1627	11.3119	11.5345	11.5838	10.5003	11.2623	9.74908	10.9596	10.5745		19
BnaA01T0049400WE	BnaA01T0049400WE	GO:0008152	short-chain dehydrogenase TIC 32, chloroplastic-like; K19329 WW domain-containing oxidoreductase (A)	Short-chain dehydrogenase TIC 32, chloroplastic OS=Arabidopsis thaliana GN=TIC32 PE=2 SV=1	short chain dehydrogenase	PREDICTED: short-chain dehydrogenase TIC 32, chloroplastic [Brassica rapa]	GSBRNA2T00079527001	AT4G23430	12.659	13.0523	12.6473	12.7616	12.9264	13.1981	13.1509	14.1043	12.7661	13.4932	13.7751	12.8179	12.8928	12.9718	12.66	12.7808	13.05	12.5216	13.4068		19
BnaA01T0054300WE;BnaA06T0329600WE;BnaA08T0162400WE;BnaC03T0605500WE	BnaA01T0054300WE	GO:0003735	uncharacterized LOC103861282; K02897 large subunit ribosomal protein L25 (A)	50S ribosomal protein L25 OS=Beijerinckia indica subsp. indica (strain ATCC 9039 / DSM 1715 / NCIB 8712) GN=rplY PE=3 SV=1	Ribosomal L25p family	BnaA01g13300D [Brassica napus]	GSBRNA2T00079567001	AT4G23620	9.18857	8.91198	9.71412	9.25929	9.05235	9.08436	8.78552	9.04757	9.86497	9.62277	9.57486	9.38168	9.10801	8.63434	9.45647	8.11516	9.81423	8.37057	8.52564		19
BnaA01T0056200WE;BnaA06T0326400WE	BnaA01T0056200WE	GO:0003824	long chain acyl-CoA synthetase 4 (EC:6.2.1.3); K01897 long-chain acyl-CoA synthetase [EC:6.2.1.3] (A)	Long chain acyl-CoA synthetase 4 OS=Arabidopsis thaliana GN=LACS4 PE=2 SV=1	AMP-binding enzyme	BnaA01g13470D [Brassica napus]	GSBRNA2T00087831001	AT4G23850	11.2017	11.2621	11.1855	11.3199	11.0052	11.1883	11.4582	11.978	11.894	12.006	12.1281	11.2797	11.2907	11.3385	11.2302	11.3983	11.3191	11.1784	11.2806		19
BnaA01T0056700WE	BnaA01T0056700WE	--	2-hydroxyacyl-CoA lyase-like; K12261 2-hydroxyacyl-CoA lyase 1 [EC:4.1.-.-] (A)	NAD(P)H-quinone oxidoreductase subunit S, chloroplastic OS=Arabidopsis thaliana GN=ndhS PE=1 SV=1	Protein of unknown function (DUF3252)	BnaA01g13510D [Brassica napus]	GSBRNA2T00087822001	AT4G23890	11.8493	13.3126	11.027	11.5378	12.0431	11.4138	11.2379	11.0944	11.4781	11.3266	11.4625	11.3284	10.8982	11.5683	11.2638	11.7198	10.8144	11.0499	10.8177		19
BnaA01T0057300WE;BnaA06T0325100WE	BnaA01T0057300WE	GO:0000166	AAA-domain-containing protein; K03798 cell division protease FtsH [EC:3.4.24.-] (A)	ATP-dependent zinc metalloprotease FtsH OS=Porphyra purpurea GN=ftsH PE=3 SV=1	Peptidase family M41	BnaA01g13560D [Brassica napus]	GSBRNA2T00087817001	AT4G23940	11.6307	11.8112	11.1389	11.7932	11.5636	11.3733	11.4612	11.7784	11.4363	10.195	10.2485	11.0805	10.7046	10.6851	11.266	10.7324	11.8741	10.9622	11.2341		19
BnaA01T0058600WE;BnaA06T0323700WE	BnaA01T0058600WE	--	--	--	--	BnaA08g10740D [Brassica napus]	GSBRNA2T00126701001	AT4G24090	12.0811	11.068	12.002	11.4745	11.9834	9.76398	12.2911	11.9264	10.9182	12.03	11.3138	10.8316	10.9916	11.7017	10.4866	11.6454	10.2786	11.7352	10.784		19
BnaA01T0064500WE;BnaA06T0316900WE	BnaA01T0064500WE	GO:0004672	serine/threonine-protein kinase AFC2; K08287 dual-specificity kinase [EC:2.7.12.1] (A)	Serine/threonine-protein kinase AFC2 OS=Arabidopsis thaliana GN=AFC2 PE=1 SV=1	Rhodanese-like domain	BnaA01g14100D [Brassica napus]	GSBRNA2T00056345001	AT4G24730	11.0204	10.1684	11.2112	10.7923	10.9364	11.1	10.0299	10.0172	9.60678	10.1551	9.75306	10.2266	10.1155	10.606	10.137	10.421	10.3073	10.442	10.1527		19
BnaA01T0065100WE	BnaA01T0065100WE	GO:0004055	argininosuccinate synthase, chloroplastic-like; K01940 argininosuccinate synthase [EC:6.3.4.5] (A)	Argininosuccinate synthase, chloroplastic OS=Arabidopsis thaliana GN=At4g24830 PE=2 SV=3	Arginosuccinate synthase	PREDICTED: argininosuccinate synthase, chloroplastic-like [Brassica rapa]	GSBRNA2T00056355001	AT4G24830	12.1952	11.6211	12.3047	12.2856	12.5505	12.4528	12.2846	12.0787	12.4112	12.651	12.0422	12.2435	12.134	12.2108	11.8416	12.1854	11.8496	12.3033	11.7658		19
BnaA01T0066000WE;BnaA06T0315200WE	BnaA01T0066000WE	--	--	Thylakoid lumenal 17.9 kDa protein, chloroplastic OS=Arabidopsis thaliana GN=At4g24930 PE=1 SV=1	--	PREDICTED: thylakoid lumenal 17.9 kDa protein, chloroplastic [Brassica rapa]	GSBRNA2T00056365001	AT4G24930	12.7932	13.5829	12.7225	13.3639	12.6816	12.5863	12.8007	13.7372	12.9117	12.4198	13.0449	12.7051	12.5809	13.079	13.4563	12.8015	13.7771	12.9349	13.5062		19
BnaA01T0071800WE;BnaA03T0492800WE;BnaA06T0308100WE;BnaA08T0154900WE;BnaC07T0408700WE;BnaC08T0118500WE	BnaA01T0071800WE	GO:0003729	cleavage and polyadenylation specificity factor subunit 5-like; K14397 cleavage and polyadenylation specificity factor subunit 5 (A)	Pre-mRNA cleavage factor Im 25 kDa subunit 2 OS=Arabidopsis thaliana GN=CFIS2 PE=1 SV=1	Nucleotide hydrolase	PREDICTED: cleavage and polyadenylation specificity factor subunit 5-like [Brassica rapa]	GSBRNA2T00149654001	AT4G25550	10.2282	10.2609	10.3617	10.1611	9.751	9.90794	9.52424	10.4593	10.7425	10.0962	10.6337	10.2738	10.0367	9.76914	10.6033	9.89961	10.7601	10.0595	10.2395		19
BnaA01T0072600WE	BnaA01T0072600WE	GO:0010277	pheophorbide a oxygenase, chloroplastic; K13071 pheophorbide a oxygenase [EC:1.14.15.17] (A)	Protochlorophyllide-dependent translocon component 52, chloroplastic OS=Arabidopsis thaliana GN=PTC52 PE=2 SV=1	Rieske [2Fe-2S] domain	PREDICTED: protochlorophyllide-dependent translocon component 52, chloroplastic [Brassica rapa]	GSBRNA2T00149645001	AT4G25650	12.2503	12.4131	12.8068	12.2914	11.804	12.807	13.063	12.7634	12.7106	12.9794	13.3954	12.5091	12.7933	13.1263	12.6753	12.8684	12.1658	11.6135	12.4618		19
BnaA01T0075200WE	BnaA01T0075200WE	GO:0005975	putative glucose-6-phosphate 1-epimerase; K01792 glucose-6-phosphate 1-epimerase [EC:5.1.3.15] (A)	Putative glucose-6-phosphate 1-epimerase OS=Cenchrus ciliaris PE=2 SV=1	Aldose 1-epimerase	PREDICTED: putative glucose-6-phosphate 1-epimerase [Brassica rapa]	GSBRNA2T00149617001	-	11.3597	11.9493	11.8364	11.6137	11.6116	11.7142	11.8373	12.7314	12.5224	12.5875	12.9326	12.327	12.1253	12.1463	11.8764	11.5953	11.7971	11.4086	11.6188		19
BnaA01T0079900WE	BnaA01T0079900WE	--	protein BOLA1, chloroplastic-like; K05527 BolA protein (A)	SufE-like protein 1, chloroplastic/mitochondrial OS=Arabidopsis thaliana GN=SUFE1 PE=1 SV=2	BolA-like protein	PREDICTED: sufE-like protein, chloroplastic [Brassica rapa]	GSBRNA2T00149553001	AT4G26500	9.97559	9.5671	10.3395	10.0637	10.1161	9.90497	9.7557	8.99278	9.44399	9.85979	9.25464	10.0755	9.52641	9.96042	8.83472	9.72735	9.66778	9.65124	9.6823		19
BnaA01T0080100WE	BnaA01T0080100WE	GO:0004332	fructose-bisphosphate aldolase, cytoplasmic isozyme; K01623 fructose-bisphosphate aldolase, class I [EC:4.1.2.13] (A)	Fructose-bisphosphate aldolase, cytoplasmic isozyme OS=Arabidopsis thaliana GN=At4g26520 PE=2 SV=2	Fructose-bisphosphate aldolase class-I	PREDICTED: fructose-bisphosphate aldolase, cytoplasmic isozyme [Brassica rapa]	GSBRNA2T00149551001	AT4G26520	14.1506	14.3108	13.6266	14.1283	14.2108	14.011	14.1794	14.0622	14.2806	13.5743	14.2064	13.863	13.8736	13.8275	14.2532	13.7892	14.0251	14.0764	14.3528		19
BnaA01T0083000WE;BnaA02T0129300WE;BnaA03T0500400WE;BnaA08T0151800WE;BnaC01T0156400WE;BnaC02T0152000WE;BnaC07T0416600WE;BnaC08T0123200WE	BnaA01T0083000WE	GO:0005515	small ubiquitin-related modifier 1-like; K12160 small ubiquitin-related modifier (A)	Small ubiquitin-related modifier 1 OS=Arabidopsis thaliana GN=SUMO1 PE=1 SV=2	Ubiquitin-2 like Rad60 SUMO-like	PREDICTED: small ubiquitin-related modifier 1-like [Brassica rapa]	GSBRNA2T00149513001	-	14.3142	14.2308	14.5527	13.383	14.3677	14.1644	13.5353	13.7448	13.9599	13.8974	10.9989	13.8565	13.9199	14.308	14.6202	14.2546	14.1202	14.1636	13.8307		19
BnaA01T0084100WE;BnaA03T0501100WE;BnaC01T0157300WE;BnaC07T0417200WE	BnaA01T0084100WE	GO:0003676	polyadenylate-binding protein RBP45-like; K03231 elongation factor 1-alpha (A)	Polyadenylate-binding protein RBP45C OS=Arabidopsis thaliana GN=RBP45C PE=2 SV=1	RNA recognition motif. (a.k.a. RRM, RBD, or RNP domain)	BnaC01g19150D [Brassica napus]	GSBRNA2T00149501001	AT4G27000	13.7154	13.2629	13.4094	13.2112	13.7488	13.342	13.315	13.7736	12.1317	11.938	14.5047	12.8329	12.7111	13.1084	12.5383	12.3235	13.7982	12.8307	11.3147		19
BnaA01T0085200WE;BnaA03T0502000WE;BnaA05T0154300WE;BnaA08T0150300WE;BnaC01T0158600WE;BnaC07T0418100WE;BnaC08T0125100WE	BnaA01T0085200WE	GO:0003743	protein translation factor SUI1 homolog 1; K03113 translation initiation factor 1 (A)	Protein translation factor SUI1 homolog 1 OS=Arabidopsis thaliana GN=At4g27130 PE=1 SV=2	Translation initiation factor SUI1	BnaA03g48450D [Brassica napus]	GSBRNA2T00149489001	AT4G27130	12.4237	11.5931	11.96	11.3504	12.0344	10.8191	10.8625	11.4781	11.6091	12.6745	11.4846	12.387	11.9946	12.016	11.3447	12.5361	11.827	11.7761	12.019		19
BnaA01T0088100WE	BnaA01T0088100WE	GO:0008152	protochlorophyllide reductase B, chloroplastic; K00218 protochlorophyllide reductase [EC:1.3.1.33] (A)	Protochlorophyllide reductase B, chloroplastic OS=Arabidopsis thaliana GN=PORB PE=1 SV=3	short chain dehydrogenase	BnaA01g16440D [Brassica napus]	GSBRNA2T00149450001	AT4G27440	12.9702	13.0658	13.9856	11.8746	12.3904	12.5422	11.2562	10.9318	11.783	12.1304	10.7314	12.9681	12.7719	12.5898	13.5357	12.3389	13.4561	12.4487	12.8378		19
BnaA01T0089200WE;BnaC01T0162800WE;BnaC01T0162800WE.1	BnaA01T0089200WE	GO:0016020	GM16067 gene product from transcript GM16067-RA; K03364 cell division cycle 20-like protein 1, cofactor of APC complex (A)	Stomatin-like protein 2, mitochondrial OS=Mus musculus GN=Stoml2 PE=1 SV=1	SPFH domain / Band 7 family	PREDICTED: stomatin-like protein 2, mitochondrial [Brassica rapa]	GSBRNA2T00149432001	AT4G27585	12.1591	12.0841	12.4146	12.3489	12.5497	12.3031	12.2882	12.0606	12.9029	12.808	12.8475	12.3258	12.1718	12.1381	12.1397	12.26	13.0044	12.3472	11.8906		19
BnaA01T0090700WE	BnaA01T0090700WE	--	--	--	Protein of unknown function (DUF1517)	PREDICTED: uncharacterized protein LOC103867451 [Brassica rapa]	GSBRNA2T00008291001	AT1G54520	12.2156	11.7767	11.1657	11.7976	11.7147	11.5702	11.7299	11.5554	11.4612	11.8394	11.4106	11.3723	11.3972	11.7998	10.8499	11.8393	11.1048	11.8946	11.1762		19
BnaA01T0091800WE	BnaA01T0091800WE	--	receptor homology region, transmembrane domain- and RING domain-containing protein 1; K15692 E3 ubiquitin-protein ligase RNF13 [EC:2.3.2.27] (A)	Rhodanese-like domain-containing protein 14, chloroplastic OS=Arabidopsis thaliana GN=At4g27700 PE=2 SV=1	Rhodanese-like domain	PREDICTED: rhodanese-like domain-containing protein 14, chloroplastic [Brassica rapa]	GSBRNA2T00016696001	AT4G27700	13.597	13.9414	12.2379	11.6877	13.998	13.8347	13.0301	13.8328	12.4059	12.5842	13.6084	13.1517	13.2258	14.0181	13.6041	13.5955	13.3843	13.3657	14.0031		19
BnaA01T0097200WE;BnaC01T0172100WE	BnaA01T0097200WE	GO:0006464	palmitoyl-protein thioesterase 1-like; K01074 palmitoyl-protein thioesterase [EC:3.1.2.22] (A)	Palmitoyl-protein thioesterase 1 OS=Homo sapiens GN=PPT1 PE=1 SV=1	Palmitoyl protein thioesterase	PREDICTED: palmitoyl-protein thioesterase 1-like [Brassica rapa]	-	-	9.86837	11.1206	10.4031	10.899	9.70625	10.4715	10.1504	10.1781	9.51833	9.18887	9.60365	9.14456	10.2612	10.846	10.3018	11.0003	10.5418	10.6173	10.2106		19
BnaA01T0100000WE;BnaC01T0175500WE	BnaA01T0100000WE	GO:0003924	ras-related protein RABB1c; K07877 Ras-related protein Rab-2A (A)	Ras-related protein RABB1c OS=Arabidopsis thaliana GN=RABB1C PE=1 SV=1	Ras family	PREDICTED: ras-related protein RABB1c [Brassica rapa]	GSBRNA2T00075739001	AT4G17170	12.785	13.0708	12.8689	12.8672	12.7104	12.8551	12.9194	13.6788	13.5507	13.4392	13.8951	12.9947	12.9312	13.0633	13.1341	12.8947	13.1762	12.6625	13.1712		19
BnaA01T0100700WE;BnaA03T0446000WE;BnaC01T0176200WE;BnaC06T0192400WE;BnaC06T0193000WE;Bnascaffold3051T0000500WE	BnaA01T0100700WE	GO:0005515	(S)-ureidoglycine aminohydrolase-like; K14977 (S)-ureidoglycine aminohydrolase [EC:3.5.3.26] (A)	(S)-ureidoglycine aminohydrolase OS=Arabidopsis thaliana GN=UGLYAH PE=1 SV=1	Cupin domain	BnaA01g17980D [Brassica napus]	GSBRNA2T00075734001	-	11.4041	11.5427	10.7878	10.8072	11.3529	11.4551	11.265	12.4554	12.423	11.1711	12.0359	11.2615	10.8615	10.987	10.6206	10.6785	10.4188	10.2764	10.865		19
BnaA01T0100800WE;BnaA03T0445900WE;BnaC06T0192500WE;BnaC06T0193100WE;Bnascaffold3051T0000400WE	BnaA01T0100800WE	GO:0004252	hypothetical protein; K01358 ATP-dependent Clp protease, protease subunit [EC:3.4.21.92] (A)	ATP-dependent Clp protease proteolytic subunit-related protein 4, chloroplastic OS=Arabidopsis thaliana GN=CLPR4 PE=1 SV=1	Clp protease	hypothetical protein EUTSA_v10025815mg [Eutrema salsugineum]	GSBRNA2T00075732001	AT4G17040	12.1295	12.5858	12.0446	12.2719	12.2845	12.1195	11.693	12.4077	12.1042	12.0233	12.0108	12.0548	12.061	12.2724	12.1045	12.0889	12.5613	12.0935	12.139		19
BnaA01T0103000WE;BnaA03T0444800WE;BnaA03T0447800WE;BnaC01T0179500WE;BnaC06T0190800WE;BnaC06T0194700WE;BnaC08T0098700WE;BnaC08T0104600WE	BnaA01T0103000WE	GO:0003735	60S ribosomal protein L15-1; K02877 large subunit ribosomal protein L15e (A)	60S ribosomal protein L15-1 OS=Arabidopsis thaliana GN=RPL15A PE=2 SV=1	Ribosomal L15	BnaA08g30370D [Brassica napus]	-	-	14.7248	14.2874	14.8588	14.4496	14.5248	14.3764	14.27	13.8618	14.4627	14.479	12.4857	14.5488	14.447	14.5132	14.4962	14.4861	14.4688	14.475	14.5739		19
BnaA01T0103400WE;BnaC01T0180100WE	BnaA01T0103400WE	--	pheophorbidase; K13544 pheophorbidase [EC:3.1.1.82] (A)	Pheophorbidase OS=Raphanus sativus GN=PPD PE=1 SV=1	Alpha/beta hydrolase family	PREDICTED: pheophorbidase [Brassica rapa]	-	-	13.0085	13.0542	12.5067	12.1203	12.2702	11.9155	12.9232	13.048	13.2118	12.7781	13.621	12.6375	12.6281	12.8265	13.3266	12.4904	12.6567	13.1793	13.2097		19
BnaA01T0107500WE;BnaC01T0185000WE	BnaA01T0107500WE	--	putative pentatricopeptide repeat-containing protein At2g02150-like; K17710 pentatricopeptide repeat domain-containing protein 1 (A)	Pentatricopeptide repeat-containing protein At4g16390, chloroplastic OS=Arabidopsis thaliana GN=P67 PE=1 SV=3	PPR repeat	PREDICTED: pentatricopeptide repeat-containing protein At4g16390, chloroplastic [Brassica rapa]	GSBRNA2T00051679001	AT4G16390	11.8838	11.5034	12.1959	12.2611	11.7157	11.4195	11.9187	11.1306	10.9698	11.3843	10.8941	11.2559	11.2647	11.0582	11.752	11.3833	11.9229	11.0628	11.3023		19
BnaA01T0108500WE;BnaC01T0186000WE	BnaA01T0108500WE	GO:0000166	ABC transporter ATP-binding protein; K02471 putative ATP-binding cassette transporter (A)	ABC transporter D family member 2, chloroplastic OS=Arabidopsis thaliana GN=ABCC2 PE=1 SV=1	ABC transporter	PREDICTED: ABC transporter D family member 2, chloroplastic [Brassica rapa]	-	-	9.29069	10.6062	9.85677	8.6669	10.2341	9.9933	10.1484	10.955	10.5709	9.96185	10.8106	9.22843	9.64494	9.61301	9.04196	9.59667	8.80218	9.605	8.33249		19
BnaA01T0110300WE;BnaA01T0110300WE.1;BnaC01T0187300WE	BnaA01T0110300WE	GO:0005515	hypothetical protein; K15043 importin subunit alpha-2 (A)	Importin subunit alpha-2 OS=Arabidopsis thaliana GN=IMPA2 PE=1 SV=1	Importin beta binding domain	PREDICTED: importin subunit alpha-1-like [Brassica rapa]	GSBRNA2T00051646001	AT4G16143	10.1808	9.66219	10.34	10.148	10.3467	10.2426	10.3371	10.4013	10.4931	11.1247	10.9545	10.336	10.378	10.3997	10.1102	10.6801	10.1741	9.77866	9.60841		19
BnaA01T0110600WE;BnaC01T0187700WE	BnaA01T0110600WE	GO:0005524	L-arabinokinase; K12446 L-arabinokinase [EC:2.7.1.46] (A)	L-arabinokinase OS=Arabidopsis thaliana GN=ARA1 PE=1 SV=1	Galactokinase galactose-binding signature	BnaA01g17720D [Brassica napus]	GSBRNA2T00051642001	AT4G16130	11.7068	12.1524	11.6334	11.3352	11.6859	11.7729	12.1621	12.2887	11.7914	12.1557	11.9234	12.0001	11.9857	11.9602	11.4656	12.0063	12.0636	11.6825	11.884		19
BnaA01T0112300WE;BnaC01T0189600WE	BnaA01T0112300WE	--	hypothetical protein; K09835 prolycopene isomerase [EC:5.2.1.13] (A)	Pyridine nucleotide-disulfide oxidoreductase domain-containing protein 2 OS=Bos taurus GN=PYROXD2 PE=2 SV=1	NAD(P)-binding Rossmann-like domain	PREDICTED: pyridine nucleotide-disulfide oxidoreductase domain-containing protein 2 [Brassica rapa]	-	-	11.9579	11.9699	11.6766	12.3565	12.0738	12.4164	12.1642	12.3441	12.6422	12.3866	12.5145	12.0294	12.2563	11.6626	11.7244	12.0711	12.0314	12.0337	11.8312		19
BnaA01T0114500WE	BnaA01T0114500WE	--	--	Uncharacterized protein At4g15545 OS=Arabidopsis thaliana GN=At4g15545 PE=1 SV=1	--	PREDICTED: uncharacterized protein At4g15545 isoform X3 [Brassica rapa]	GSBRNA2T00021273001	AT4G15545	13.5732	14.2627	13.7789	14.2982	13.6676	13.9823	13.7604	13.166	13.6589	12.9531	13.5724	13.6611	13.229	13.6102	13.5225	13.4791	14.595	13.8504	13.2055		19
BnaA01T0114800WE	BnaA01T0114800WE	GO:0005524	pyruvate, phosphate dikinase 1, chloroplastic-like; K01006 pyruvate, orthophosphate dikinase [EC:2.7.9.1] (A)	Pyruvate, phosphate dikinase 1, chloroplastic OS=Arabidopsis thaliana GN=PPDK PE=1 SV=2	PEP-utilising enzyme, mobile domain	PREDICTED: pyruvate, phosphate dikinase 1, chloroplastic [Brassica rapa]	GSBRNA2T00021276001	-	11.6341	12.2287	11.5577	12.0722	12.5145	12.6922	12.5696	13.4542	12.5644	12.7731	13.446	12.3099	12.4472	12.1395	11.8134	12.151	11.5501	12.0477	12.2648		19
BnaA01T0115000WE	BnaA01T0115000WE	GO:0005509	GRMZM2G176840; chloroplast oxygen-evolving complex/thylakoid lumenal 25.6kDa protein; K02717 photosystem II oxygen-evolving enhancer protein 2 (A)	PsbP domain-containing protein 1, chloroplastic OS=Arabidopsis thaliana GN=PPD1 PE=1 SV=1	PsbP	BnaA01g18470D [Brassica napus]	GSBRNA2T00021279001	AT4G15510	10.0625	13.2386	11.4125	11.0599	11.4384	11.7335	12.6144	13.7439	11.6145	11.5751	11.7657	9.25436	11.1997	11.4202	12.4535	10.6576	13.2853	11.2244	13.2193		19
BnaA01T0115500WE;BnaC01T0193100WE	BnaA01T0115500WE	GO:0008152	hypothetical protein; K13068 sinapate 1-glucosyltransferase [EC:2.4.1.120] (A)	UDP-glycosyltransferase 84A3 OS=Arabidopsis thaliana GN=UGT84A3 PE=1 SV=1	UDP-glucoronosyl and UDP-glucosyl transferase	BnaA01g18530D [Brassica napus]	-	-	10.2892	10.9134	9.84095	11.8925	10.6798	10.0745	10.3283	13.1704	12.5704	12.8142	13.57	10.3527	10.4188	8.90823	9.64392	9.81119	10.6971	10.2425	9.67906		19
BnaA01T0117200WE;BnaA03T0381100WE;BnaA03T0435500WE;BnaC01T0195600WE;BnaC03T0381100WE;BnaC06T0205400WE	BnaA01T0117200WE	GO:0008152	anthocyanidin 3-O-glucosyltransferase 2; K08237 hydroquinone glucosyltransferase [EC:2.4.1.218] (A)	UDP-glycosyltransferase 71B5 OS=Arabidopsis thaliana GN=UGT71B5 PE=3 SV=1	UDP-glucoronosyl and UDP-glucosyl transferase	PREDICTED: UDP-glycosyltransferase 71B5-like [Brassica rapa]	GSBRNA2T00021311001	AT4G15260	10.4456	10.9687	10.6014	9.13109	10.2861	10.7445	10.5883	11.0144	11.2928	10.6503	11.8553	11.1178	10.8602	10.323	10.295	10.0065	11.4116	9.32862	10.8537		19
BnaA01T0120900WE;BnaA05T0136300WE;BnaA08T0084200WE;BnaC01T0199300WE;BnaC06T0131000WE	BnaA01T0120900WE	GO:0004298	proteasome subunit beta type-2-A-like; K02734 20S proteasome subunit beta 4 [EC:3.4.25.1] (A)	Proteasome subunit beta type-2-A OS=Arabidopsis thaliana GN=PBD1 PE=1 SV=1	Proteasome subunit	PREDICTED: proteasome subunit beta type-2-A [Brassica rapa]	GSBRNA2T00043634001	AT4G14800	12.5992	12.7637	12.782	12.7976	12.5022	12.5509	12.6292	12.6674	12.9031	12.8645	12.3399	12.6031	12.8589	12.5962	12.5864	12.498	12.8154	12.5205	12.5711		19
BnaA01T0123200WE;BnaA08T0083200WE;BnaC01T0201800WE;BnaC08T0083300WE	BnaA01T0123200WE	GO:0005525	ADP-ribosylation factor-like protein 5; K07950 ADP-ribosylation factor-like protein 5B (A)	ADP-ribosylation factor-like protein 5 OS=Dictyostelium discoideum GN=arl5 PE=3 SV=1	ADP-ribosylation factor family	PREDICTED: ADP-ribosylation factor-like protein 5 [Brassica rapa]	GSBRNA2T00043598001	AT3G22950	12.9564	12.9552	13.0847	12.3284	12.6031	13.0241	12.5496	14.1174	13.9871	13.6647	14.2552	13.1448	12.7497	13.0682	13.6367	12.5711	13.3229	12.188	13.6053		19
BnaA01T0124800WE;BnaC01T0203300WE	BnaA01T0124800WE	GO:0004659	chlorophyll synthase, chloroplastic; K04040 chlorophyll synthase [EC:2.5.1.62] (A)	Chlorophyll synthase, chloroplastic OS=Arabidopsis thaliana GN=CHLG PE=2 SV=1	Metallopeptidase family M24	PREDICTED: proliferation-associated protein 2G4-like [Brassica rapa]	GSBRNA2T00054029001	AT3G51820	12.4978	12.2829	12.6516	12.5467	12.2774	12.385	12.6143	11.9109	11.9065	12.5235	11.6239	12.579	12.2746	12.5076	11.9148	12.3229	12.373	12.5429	12.0679		19
BnaA01T0125300WE;BnaA03T0430300WE;BnaC01T0203800WE;BnaC06T0211700WE	BnaA01T0125300WE	GO:0006869	--	Non-specific lipid-transfer protein 5 OS=Arabidopsis thaliana GN=LTP5 PE=1 SV=1	Protease inhibitor/seed storage/LTP family	PREDICTED: non-specific lipid-transfer protein 5-like [Brassica rapa]	GSBRNA2T00054038001	AT3G51600	17.4791	18.0019	17.746	17.3983	17.5639	17.8693	17.9486	18.3017	18.0072	18.5329	17.6792	17.868	18.0474	17.8746	17.9697	17.9487	17.9078	18.0571	18.4539		19
BnaA01T0130000WE;BnaC01T0209600WE;BnaC01T0209600WE.1	BnaA01T0130000WE	GO:0005509	oxygen-evolving enhancer protein 1-2, chloroplastic; K02716 photosystem II oxygen-evolving enhancer protein 1 (A)	Oxygen-evolving enhancer protein 1-2, chloroplastic OS=Arabidopsis thaliana GN=PSBO2 PE=1 SV=1	Manganese-stabilising protein / photosystem II polypeptide	PREDICTED: oxygen-evolving enhancer protein 1-2, chloroplastic [Brassica rapa]	GSBRNA2T00054097001	AT3G50820	15.5147	15.6683	15.551	15.5298	15.4633	15.8895	15.6901	15.66	15.0423	14.976	15.1673	15.3567	15.4076	15.8341	15.6371	15.4138	14.8728	15.5643	15.6592		19
BnaA01T0138800WE;BnaC01T0219900WE	BnaA01T0138800WE	--	hypothetical protein; K17710 pentatricopeptide repeat domain-containing protein 1 (A)	Pentatricopeptide repeat-containing protein At3g49240 OS=Arabidopsis thaliana GN=EMB1796 PE=2 SV=1	PPR repeat	PREDICTED: pentatricopeptide repeat-containing protein At3g49240-like [Brassica rapa]	GSBRNA2T00138571001	-	11.1739	11.0024	13.3293	11.6087	13.3979	13.5503	10.4037	11.2175	10.713	13.0081	9.18585	10.1257	9.81297	9.5566	9.89767	9.41214	10.1943	9.5071	9.63804		19
BnaA01T0140500WE;BnaC01T0221600WE	BnaA01T0140500WE	GO:0003735	40S ribosomal protein S11-3; K02949 small subunit ribosomal protein S11e (A)	40S ribosomal protein S11-3 OS=Arabidopsis thaliana GN=RPS11C PE=2 SV=2	Ribosomal protein S17	PREDICTED: 40S ribosomal protein S11-3 [Brassica rapa]	GSBRNA2T00138550001	AT3G48930	16.2605	16.8312	16.3389	15.5197	16.3352	16.0387	16.1954	16.9529	16.2292	16.1701	16.0719	15.7055	15.7069	15.9436	16.5769	16.1255	17.2807	16.1335	16.7341		19
BnaA01T0141700WE;BnaA06T0160200WE;BnaC01T0223100WE;BnaC03T0492400WE;BnaC08T0244400WE	BnaA01T0141700WE	GO:0004672	cyclin-dependent kinase A-1-like; K02206 cyclin-dependent kinase 2 [EC:2.7.11.22] (A)	Cyclin-dependent kinase A-1 OS=Arabidopsis thaliana GN=CDKA-1 PE=1 SV=1	Protein kinase domain	PREDICTED: cyclin-dependent kinase A-1-like isoform X1 [Brassica rapa]	GSBRNA2T00138535001	AT3G48750	12.4942	12.45	12.3593	12.6478	12.3792	12.341	12.2718	12.5123	12.4743	12.438	12.414	12.13	12.0532	12.1512	12.3679	12.0586	12.3966	11.8903	11.9776		19
BnaA01T0142700WE;BnaC01T0225200WE	BnaA01T0142700WE	GO:0000287	acetolactate synthase 3, chloroplastic; K01652 acetolactate synthase I/II/III large subunit [EC:2.2.1.6] (A)	Acetolactate synthase 3, chloroplastic OS=Brassica napus PE=3 SV=1	Thiamine pyrophosphate enzyme, central domain	PREDICTED: acetolactate synthase 3, chloroplastic [Brassica rapa]	GSBRNA2T00138520001	AT3G48560	12.644	12.4366	12.8376	12.781	12.4671	12.4793	12.0462	11.7353	11.9128	12.6222	11.2165	12.2207	12.1105	11.9752	12.4458	12.1796	12.6536	12.276	11.8299		19
BnaA01T0143200WE;BnaC01T0226000WE	BnaA01T0143200WE	GO:0003723	--	Protein PLASTID TRANSCRIPTIONALLY ACTIVE 10 OS=Arabidopsis thaliana GN=PTAC10 PE=1 SV=1	--	PREDICTED: uncharacterized protein LOC103874673 isoform X1 [Brassica rapa]	-	-	10.6519	10.8348	10.9628	10.0431	9.98112	9.8049	9.41602	8.47544	9.34223	8.08287	7.35072	10.0924	9.87896	9.17128	10.2736	9.72757	10.7666	9.16662	9.67909		19
BnaA01T0145000WE;BnaA06T0165900WE;BnaC08T0238000WE	BnaA01T0145000WE	GO:0004806	senescence-associated carboxylesterase 101; K18875 enhanced disease susceptibility 1 protein (A)	Protein EDS1B OS=Arabidopsis thaliana GN=EDS1B PE=1 SV=1	Lipase (class 3)	PREDICTED: senescence-associated carboxylesterase 101 [Brassica rapa]	GSBRNA2T00138510001	AT3G48080	12.694	12.347	12.617	11.6378	12.5001	12.7163	12.8668	12.2121	12.7807	11.8566	11.7215	12.2185	12.5683	11.2519	11.5933	12.1532	12.0639	12.2479	11.7114		19
BnaA01T0146600WE;BnaC01T0231100WE	BnaA01T0146600WE	--	--	--	--	BnaA01g20230D [Brassica napus]	GSBRNA2T00138488001	AT3G47650	14.5508	14.0901	14.415	13.8841	14.2697	14.1155	14.0873	14.0827	13.8399	14.0686	13.8301	14.3948	14.4642	14.2699	14.0708	13.8733	14.2447	13.6686	14.0844		19
BnaA01T0150400WE	BnaA01T0150400WE	--	--	--	Urb2/Npa2 family	BnaA01g06860D [Brassica napus]	GSBRNA2T00039872001	AT4G30150	12.7424	13.3262	12.7067	13.2413	13.8887	13.4808		14.3225	14.2607	12.0495	14.6714	13.4701	13.2377	12.6859	13.6247	12.847	11.4252	13.7944	13.0582	4.61453	19
BnaA01T0153200WE;BnaC01T0063200WE	BnaA01T0153200WE	--	threonine synthase 1, chloroplastic; K01733 threonine synthase [EC:4.2.3.1] (A)	Threonine synthase 1, chloroplastic OS=Arabidopsis thaliana GN=TS1 PE=1 SV=1	Pyridoxal-phosphate dependent enzyme	BnaA01g07140D [Brassica napus]	-	-	12.4828	12.321	12.3042	12.1565	12.3428	12.4427	12.4394	11.8816	11.9872	12.1656	11.3404	12.3585	12.2955	12.3011	12.2478	12.3657	12.4514	12.4044	12.4125		19
BnaA01T0155100WE;BnaC01T0066000WE	BnaA01T0155100WE	GO:0000276	uncharacterized LOC103853496; K02140 F-type H+-transporting ATPase subunit g (A)	--	Mitochondrial ATP synthase g subunit	BnaA01g07360D [Brassica napus]	GSBRNA2T00076791001	AT4G29480	13.7604	14.8786	13.5526	13.9977	13.5865	13.6342	13.5047	15.0187	14.4188	13.1582	14.409	13.5654	13.4669	13.0683	14.3252	13.3159	13.7529	13.1853	13.822		19
BnaA01T0155900WE;BnaC01T0067000WE	BnaA01T0155900WE	GO:0003735	60S ribosomal protein L28-2; K02903 large subunit ribosomal protein L28e (A)	60S ribosomal protein L28-2 OS=Arabidopsis thaliana GN=RPL28C PE=2 SV=1	Ribosomal L28e protein family	BnaC01g09080D [Brassica napus]	-	-	15.5972	14.7338	15.8088	15.2773	14.9714	14.9146	14.7604	14.6491	14.591	15.0136	14.6447	15.401	15.2176	15.1973	15.1824	15.3283	15.1121	15.4196	15.3442		19
BnaA01T0156100WE;BnaA02T0122700WE;BnaA03T0130200WE;BnaA09T0113200WE;BnaA09T0575300WE;BnaA10T0122500WE;BnaC01T0067200WE;BnaC02T0141900WE;BnaC03T0074400WE;BnaC07T0021100WE;BnaC07T0396000WE;BnaC08T0409700WE;BnaC09T0135000WE;BnaC09T0373200WE	BnaA01T0156100WE	GO:0003735	40S ribosomal protein S30; K02983 small subunit ribosomal protein S30e (A)	40S ribosomal protein S30 OS=Arabidopsis thaliana GN=RPS30A PE=3 SV=3	Ribosomal protein S30	BnaC01g09100D [Brassica napus]	GSBRNA2T00123053001	AT4G29390	17.1148	17.3854	17.1751	16.7653	17.0562	16.9972	16.8652	17.0573	16.9403	16.9322	16.7114	17.1346	16.9741	16.8356	17.4119	16.6886	17.5398	17.1699	17.5457		19
BnaA01T0159600WE;BnaC01T0238900WE	BnaA01T0159600WE	GO:0016021	hypothetical protein; K17345 tetraspanin-5 (A)	Tetraspanin-3 OS=Arabidopsis thaliana GN=TET3 PE=2 SV=1	Tetraspanin family	PREDICTED: tetraspanin-3 [Brassica rapa]	-	-	9.88411	10.8448	9.89278	9.49685	10.4966	10.6495	10.3674	12.1229	11.5696	11.6151	11.174	9.6356	9.96594	10.4435	10.9968	9.79863	11.0835	10.3798	9.08941		19
BnaA01T0161100WE;BnaA01T0161100WE.1;BnaC01T0243800WE;BnaC01T0243800WE.1	BnaA01T0161100WE	GO:0003735	50S ribosomal protein L9, chloroplastic; K02939 large subunit ribosomal protein L9 (A)	50S ribosomal protein L9, chloroplastic OS=Arabidopsis thaliana GN=RPL9 PE=2 SV=1	Ribosomal protein L9, N-terminal domain	BnaAnng03500D [Brassica napus]	GSBRNA2T00043539001	AT3G44890	13.757	13.8602	13.7782	13.188	13.685	13.5559	13.3733	13.2999	13.1033	13.2658	13.0337	13.3515	13.4564	13.4853	13.6786	13.3963	13.6689	13.5161	13.7398		19
BnaA01T0161200WE;BnaC01T0244000WE	BnaA01T0161200WE	GO:0010277	PAO; pheophorbide a oxygenase, chloroplastic; K13071 pheophorbide a oxygenase [EC:1.14.15.17] (A)	Pheophorbide a oxygenase, chloroplastic OS=Arabidopsis thaliana GN=PAO PE=1 SV=1	Rieske [2Fe-2S] domain	chloroplast pheophorbide a oxygenase PaO2 [Brassica napus]	GSBRNA2T00043538001	AT3G44880	11.2525	11.5582	12.0648	11.6527	11.4857	11.708	11.9368	13.1711	12.4334	12.6905	13.4625	12.1703	12.1	12.2445	11.8084	12.0647	11.658	11.6881	12.2942		19
BnaA01T0173800WE;BnaC01T0253000WE	BnaA01T0173800WE	--	--	UPF0603 protein At1g54780, chloroplastic OS=Arabidopsis thaliana GN=At1g54780 PE=1 SV=1	Acid phosphatase of thylakoid lumen protein	PREDICTED: UPF0603 protein At1g54780, chloroplastic [Brassica rapa]	GSBRNA2T00076748001	AT1G54780	14.7096	14.8522	14.7357	14.4779	14.5875	14.8139	14.9236	14.6988	14.1802	14.35	14.7316	14.7345	14.8679	14.9743	14.8019	14.8065	14.8142	14.8654	14.8805		19
BnaA01T0175300WE;BnaA08T0275000WE;BnaA09T0170200WE;BnaC01T0256100WE;BnaC05T0067300WE;BnaC08T0141600WE;BnaC09T0212700WE	BnaA01T0175300WE	GO:0005525	GTP-binding protein SAR1B-like; K07953 GTP-binding protein SAR1 [EC:3.6.5.-] (A)	GTP-binding protein SAR1B OS=Arabidopsis thaliana GN=SAR1B PE=1 SV=1	ADP-ribosylation factor family	BnaAnng20600D [Brassica napus]	-	-	12.3865	12.5167	12.2218	12.186	12.1448	11.8453	11.0819	12.2972	12.7729	11.8442	11.8188	12.1373	11.9796	11.8438	10.9745	11.6338	11.6336	10.9094	11.2502		19
BnaA01T0176200WE;BnaC01T0257000WE	BnaA01T0176200WE	GO:0004298	proteasome subunit beta type-4-like; K02736 20S proteasome subunit beta 7 [EC:3.4.25.1] (A)	Proteasome subunit beta type-4 OS=Arabidopsis thaliana GN=PBG1 PE=1 SV=2	Proteasome subunit	BnaA09g16030D [Brassica napus]	GSBRNA2T00074642001	AT1G56450	9.69447	10.129	9.88125	9.72699	10.0633	10.1953	9.62842	10.3448	10.2264	10.6258	9.96426	10.1238	10.0342	10.3264	10.0867	10.2723	10.3081	10.1812	10.0061		19
BnaA01T0184300WE	BnaA01T0184300WE	GO:0003723	40S ribosomal protein S2-2; K02981 small subunit ribosomal protein S2e (A)	40S ribosomal protein S2-2 OS=Arabidopsis thaliana GN=RPS2B PE=2 SV=1	Ribosomal protein S5, C-terminal domain	PREDICTED: 40S ribosomal protein S2-2 [Brassica rapa]	GSBRNA2T00080358001	AT1G58380	12.2392	12.7047	12.3904	11.9459	12.5075	12.3131	11.6778	12.1377	12.3217	11.8533	11.9957	11.9293	11.9483	11.9614	11.887	12.1241	12.1837	11.9441	11.8076		19
BnaA01T0185000WE;BnaC01T0264000WE	BnaA01T0185000WE	GO:0003924	dynamin-2B; K01528 dynamin GTPase [EC:3.6.5.5] (A)	Dynamin-2B OS=Arabidopsis thaliana GN=DRP2B PE=1 SV=2	Dynamin GTPase effector domain	PREDICTED: dynamin-2B [Brassica rapa]	GSBRNA2T00080349001	AT1G59610	8.25779	9.40039	8.76244	7.09188	8.05593	8.26051	8.77991	9.62393	9.97979	8.92024	9.70483	7.94286	8.05518	7.7649	9.68744	7.57831	9.26899	7.81054	8.44497		19
BnaA01T0186800WE;BnaC01T0265600WE	BnaA01T0186800WE	GO:0008152	pyruvate dehydrogenase E1 component subunit alpha-1, mitochondrial; K00161 pyruvate dehydrogenase E1 component alpha subunit [EC:1.2.4.1] (A)	Pyruvate dehydrogenase E1 component subunit alpha-1, mitochondrial OS=Arabidopsis thaliana GN=E1 ALPHA PE=2 SV=2	Dehydrogenase E1 component	pyruvate dehydrogenase E1 component subunit alpha-1, mitochondrial [Brassica rapa]	GSBRNA2T00026798001	AT1G59900	10.7796	10.9449	10.7772	11.0085	10.9472	11.1033	11.2662	11.4257	11.3162	11.383	11.2634	11.0987	11.0623	11.1757	10.6953	11.1458	11.1868	11.093	10.8221		19
BnaA01T0192900WE;BnaC01T0272800WE	BnaA01T0192900WE	GO:0004672	serine/threonine-protein kinase SRK2A; K14498 serine/threonine-protein kinase SRK2 [EC:2.7.11.1] (A)	Serine/threonine-protein kinase SRK2B OS=Arabidopsis thaliana GN=SRK2B PE=1 SV=1	Protein kinase domain	PREDICTED: serine/threonine-protein kinase SRK2A [Brassica rapa]	GSBRNA2T00083394001	-	11.9306	12.4681	12.4804	11.6975	12.5801	12.3798	12.6927	11.8677	12.2362	11.8101	11.582	12.5352	11.8379	12.2992	12.3569	12.1823	12.4605	11.4334	12.2169		19
BnaA01T0193300WE;BnaA09T0152100WE;BnaC01T0273000WE;BnaC04T0226000WE;BnaC09T0185400WE	BnaA01T0193300WE	GO:0009055	ferredoxin, leaf L-A; K02639 ferredoxin (A)	Ferredoxin-2, chloroplastic OS=Arabidopsis thaliana GN=FD2 PE=1 SV=1	2Fe-2S iron-sulfur cluster binding domain	PREDICTED: ferredoxin, leaf L-A [Brassica rapa]	GSBRNA2T00083401001	AT1G60950	14.4682	14.3771	13.9878	13.7528	13.4872	12.7852	13.7263	13.7428	14.1478	13.6405	14.108	13.3584	13.8637	14.055	14.5193	13.9684	13.4478	13.9717	13.8782		19
BnaA01T0197800WE;BnaC01T0278400WE;BnaC04T0229800WE	BnaA01T0197800WE	GO:0009765	chlorophyll a-b binding protein 8, chloroplastic-like; K08909 light-harvesting complex I chlorophyll a/b binding protein 3 (A)	Chlorophyll a-b binding protein 8, chloroplastic OS=Solanum lycopersicum GN=CAB8 PE=3 SV=1	Chlorophyll A-B binding protein	BnaA01g22670D [Brassica napus]	GSBRNA2T00087676001	AT1G61520	13.8623	14.36	13.7683	13.6859	13.1876	12.8362	13.41	13.6875	13.8742	12.6778	13.4048	13.2664	13.0722	13.3592	13.7718	13.3581	13.8151	13.4501	13.181		19
BnaA01T0206000WE;BnaC01T0288900WE	BnaA01T0206000WE	GO:0004013	adenosylhomocysteinase 2; K01251 adenosylhomocysteinase [EC:3.3.1.1] (A)	Adenosylhomocysteinase 2 OS=Arabidopsis thaliana GN=SAHH2 PE=1 SV=1	S-adenosyl-L-homocysteine hydrolase, NAD binding domain	PREDICTED: adenosylhomocysteinase 2 [Brassica rapa]	GSBRNA2T00002582001	AT3G23810	12.6426	12.8597	12.6326	12.7163	12.6769	12.4842	12.4221	12.7485	13.373	12.673	12.3525	12.5463	12.6187	12.6179	13.0166	12.7415	12.6616	12.2263	12.8292		19
BnaA01T0206500WE	BnaA01T0206500WE	--	--	--	Stress responsive A/B Barrel Domain	BnaA01g23550D [Brassica napus]	GSBRNA2T00002586001	AT2G31670	13.3612	13.4301	12.8047	13.206	13.2855	12.5782	12.7021	12.5637	13.5573	13.081	13.5299	12.9091	12.8191	12.9785	13.3029	12.9571	12.28	12.9845	12.6239		19
BnaA01T0206600WE;BnaC01T0289900WE	BnaA01T0206600WE	--	hypothetical protein; K09553 stress-induced-phosphoprotein 1 (A)	Protein TIC 22-like, chloroplastic OS=Arabidopsis thaliana GN=TIC22L PE=3 SV=1	Tic22-like family	PREDICTED: protein TIC 22-like, chloroplastic [Brassica rapa]	GSBRNA2T00002588001	AT3G23710	11.3428	11.3726	11.1611	11.2428	11.0089	10.7723	10.1562	10.4041	11.4197	10.9868	11.0826	10.8038	11.1873	10.4335	10.7907	10.6406	11.0096	10.8725	10.6814		19
BnaA01T0207900WE	BnaA01T0207900WE	GO:0016787	hypothetical protein; K01061 carboxymethylenebutenolidase [EC:3.1.1.45] (A)	Endo-1,3;1,4-beta-D-glucanase OS=Zea mays PE=1 SV=1	Dienelactone hydrolase family	PREDICTED: endo-1,3;1,4-beta-D-glucanase-like [Brassica rapa]	GSBRNA2T00002613001	-	8.27096	8.81975	8.26401	8.79582	8.23573	7.49489	7.67381	8.66378	9.11922	8.05441	8.58479	8.05368	7.98938	8.43247	8.64119	8.38601	8.68003	8.73326	8.28669		19
BnaA01T0216600WE;BnaC01T0304300WE	BnaA01T0216600WE	GO:0004298	proteasome subunit beta type-2-A-like; K02734 20S proteasome subunit beta 4 [EC:3.4.25.1] (A)	Proteasome subunit beta type-2-A OS=Arabidopsis thaliana GN=PBD1 PE=1 SV=1	Proteasome subunit	BnaA01g24580D [Brassica napus]	GSBRNA2T00056253001	AT3G22630	13.0648	12.9386	12.9807	12.1005	12.9755	12.2687	12.466	12.5411	13.3247	12.8183	13.3825	13.0587	13.154	13.3065	13.6438	13.0087	13.0741	12.9984	13.6475		19
BnaA01T0217100WE;BnaC01T0304900WE	BnaA01T0217100WE	--	--	--	--	BnaA01g24650D [Brassica napus]	GSBRNA2T00056265001	AT3G22520	13.3333	13.1711	13.7343	12.6625	13.053	13.2848	13.057	13.2958	13.7748	13.7021	13.3672	13.2149	13.118	13.2134	13.6194	13.1682	13.1644	13.1273	12.8485		19
BnaA01T0225600WE;BnaA03T0377000WE;BnaC01T0316300WE	BnaA01T0225600WE	GO:0004639	phosphoribosylaminoimidazole-succinocarboxamide synthase, chloroplastic; K01923 phosphoribosylaminoimidazole-succinocarboxamide synthase [EC:6.3.2.6] (A)	Phosphoribosylaminoimidazole-succinocarboxamide synthase, chloroplastic OS=Arabidopsis thaliana GN=PUR7 PE=2 SV=2	SAICAR synthetase	BnaA01g25350D [Brassica napus]	GSBRNA2T00063838001	AT3G21110	11.8964	11.3685	11.7114	10.7024	11.5549	11.2159	10.9788	12.2737	12.1978	12.2503	12.2114	11.1906	11.6925	11.4784	11.1305	11.6175	11.2949	12.067	11.0919		19
BnaA01T0226200WE;BnaA03T0376800WE;BnaA05T0298900WE;BnaA05T0309000WE;BnaC01T0317100WE;BnaC03T0376100WE;BnaC05T0357300WE	BnaA01T0226200WE	--	--	Photosystem II 5 kDa protein, chloroplastic OS=Arabidopsis thaliana GN=PSBT PE=3 SV=2	--	BnaA01g25400D [Brassica napus]	GSBRNA2T00063846001	AT3G21055	11.8869	13.0052	11.0766	11.9601	10.6116	12.1668	12.5027	13.6367	10.3943	9.1334	11.4779	11.8481	11.9303	10.1604	11.7774	10.6178	12.8873	11.2652	12.6513		19
BnaA01T0228900WE;BnaA05T0302000WE;BnaA08T0021500WE;BnaA10T0105200WE;BnaC01T0319900WE;BnaC03T0374500WE;BnaC05T0279200WE;BnaC05T0362100WE;BnaC09T0346000WE;Bnascaffold1156T0000100WE;Bnascaffold1156T0000400WE;Bnascaffold187T0000100WE;Bnascaffold1991T0000200WE;Bnascaffold2582T0000200WE;Bnascaffold315T0000100WE;Bnascaffold590T0000200WE	BnaA01T0228900WE	GO:0000786	probable histone H2A.2; K11251 histone H2A (A)	Probable histone H2A.2 OS=Arabidopsis thaliana GN=At3g20670 PE=1 SV=1	Core histone H2A/H2B/H3/H4	PREDICTED: probable histone H2A.2 [Brassica rapa]	GSBRNA2T00011083001	-	10.5085	9.92862	10.9985	10.5464	10.7768	11.4119	10.2219	10.8646	10.3577	11.5825	11.0345	10.7279	10.7282	10.4139	10.2717	10.5308	10.131	10.6895	10.4551		19
BnaA01T0231600WE;BnaC01T0324000WE	BnaA01T0231600WE	GO:0005524	T-complex protein 1 subunit alpha; K09493 T-complex protein 1 subunit alpha (A)	T-complex protein 1 subunit alpha OS=Arabidopsis thaliana GN=CCT1 PE=1 SV=1	TCP-1/cpn60 chaperonin family	PREDICTED: T-complex protein 1 subunit alpha [Brassica rapa]	-	-	11.5778	11.2715	11.7716	11.2763	11.5205	11.6871	11.2456	11.146	11.4717	11.6262	11.1138	11.4757	11.6403	11.5418	11.6353	11.5468	11.6492	11.3989	11.5347		19
BnaA01T0232100WE;BnaA03T0372300WE;BnaC01T0324700WE;BnaC03T0370900WE	BnaA01T0232100WE	GO:0016787	phytochrome-associated serine/threonine-protein phosphatase 3-like; K15498 serine/threonine-protein phosphatase 6 catalytic subunit [EC:3.1.3.16] (A)	Phytochrome-associated serine/threonine-protein phosphatase 3 OS=Arabidopsis thaliana GN=FYPP3 PE=1 SV=1	Calcineurin-like phosphoesterase	PREDICTED: phytochrome-associated serine/threonine-protein phosphatase 3-like [Brassica rapa]	-	-	12.7024	13.5312	12.7172	12.4959	12.6492	12.253	12.2638	12.2014	13.0472	12.772	12.5492	12.3652	12.4922	12.6637	12.6332	12.3596	12.326	11.8933	12.1683		19
BnaA01T0233100WE;BnaA01T0233100WE.1	BnaA01T0233100WE	GO:0003824	delta(24)-sterol reductase; K09828 Delta24-sterol reductase [EC:1.3.1.72 1.3.1.-] (A)	Delta(24)-sterol reductase OS=Arabidopsis thaliana GN=DIM PE=1 SV=2	FAD binding domain	BnaA01g25880D [Brassica napus]	GSBRNA2T00074419001	AT3G19820	13.2717	12.8468	13.1279	12.8703	13.1585	12.9253	12.3195	12.3627	13.6636	12.8703	12.8931	12.9045	12.8471	13.0323	13.0865	13.0857	12.7074	12.923	13.1693		19
BnaA01T0233300WE;BnaA03T0371400WE;BnaA05T0314000WE;BnaC01T0326500WE;BnaC05T0374700WE	BnaA01T0233300WE	GO:0003676	DEAD-box ATP-dependent RNA helicase 2-like; K13025 ATP-dependent RNA helicase [EC:3.6.4.13] (A)	DEAD-box ATP-dependent RNA helicase 2 OS=Arabidopsis thaliana GN=RH2 PE=2 SV=2	Helicase conserved C-terminal domain	PREDICTED: DEAD-box ATP-dependent RNA helicase 2-like [Brassica rapa]	GSBRNA2T00074417001	AT3G19760	12.9713	12.7061	13.2806	13.1648	12.9047	13.1673	12.5521	13.4509	13.7432	13.5546	13.9975	13.1391	13.123	12.9986	13.1745	13.0226	13.0013	12.7514	12.4388		19
BnaA01T0233500WE;BnaC01T0326700WE	BnaA01T0233500WE	GO:0003924	hypothetical protein; K17065 dynamin 1-like protein [EC:3.6.5.5] (A)	Dynamin-like protein ARC5 OS=Arabidopsis thaliana GN=ARC5 PE=1 SV=2	Dynamin family	PREDICTED: dynamin-like protein ARC5 [Brassica rapa]	GSBRNA2T00074415001	AT3G19720	8.67784	8.95898	8.24152	9.50519	8.82425	9.23599	8.77313	9.44006	9.85702	9.58107	8.36955	8.7923	8.78335	7.94684	8.66662	9.0254	9.27718	9.11557	8.55004		19
BnaA01T0243400WE;BnaA05T0329000WE;BnaC01T0340000WE	BnaA01T0243400WE	GO:0005515	receptor for activated C kinase 1C; K14753 guanine nucleotide-binding protein subunit beta-2-like 1 protein (A)	Receptor for activated C kinase 1C OS=Arabidopsis thaliana GN=RACK1C PE=1 SV=1	WD domain, G-beta repeat	BnaA01g26980D [Brassica napus]	GSBRNA2T00005508001	AT3G18130	11.2056	10.7974	11.1805	10.7567	10.9353	10.7639	10.235	10.0626	10.1737	10.4475	10.4732	10.6376	10.6514	10.646	11.0512	10.4274	11.1459	10.4993	10.8701		19
BnaA01T0244400WE;BnaC01T0341200WE	BnaA01T0244400WE	GO:0005975	aldose 1-epimerase-like; K01785 aldose 1-epimerase [EC:5.1.3.3] (A)	Aldose 1-epimerase OS=Mus musculus GN=Galm PE=2 SV=1	Aldose 1-epimerase	PREDICTED: aldose 1-epimerase-like [Brassica rapa]	GSBRNA2T00005486001	AT3G17940	10.7178	10.5372	10.542	10.6524	10.2962	10.3359	10.2414	10.572	10.8117	10.8072	10.6184	10.3945	10.4374	10.1416	10.2914	10.4333	10.3267	10.2283	9.80998		19
BnaA01T0245200WE;BnaC01T0342500WE	BnaA01T0245200WE	GO:0004672	probably inactive receptor-like protein kinase At5g41680; K04730 interleukin-1 receptor-associated kinase 1 [EC:2.7.11.1] (A)	Probable inactive receptor kinase RLK902 OS=Arabidopsis thaliana GN=RLK902 PE=1 SV=1	Leucine rich repeat N-terminal domain	BnaA01g36890D [Brassica napus]	-	-	10.5323	12.6964	10.249	10.8906	10.6022	10.7591	9.86832	10.7911	10.7666	9.708	10.1665	10.2572	9.98354	9.61772	10.5729	10.1965	10.9423	9.92062	10.5811		19
BnaA01T0245400WE;BnaC01T0342700WE;BnaC05T0402400WE	BnaA01T0245400WE	GO:0004152	dihydropyrimidine dehydrogenase (NADP(+)), chloroplastic-like; K00207 dihydropyrimidine dehydrogenase (NADP+) [EC:1.3.1.2] (A)	Dihydropyrimidine dehydrogenase (NADP(+)), chloroplastic OS=Arabidopsis thaliana GN=PYD1 PE=1 SV=1	Dihydroorotate dehydrogenase	BnaA01g27800D [Brassica napus]	GSBRNA2T00086342001	AT3G17810	11.4946	11.7622	11.226	11.4309	11.7572	11.895	11.5082	12.3938	11.938	11.7282	12.7495	11.9382	11.9605	11.9156	11.5643	11.7333	11.6399	11.277	11.858		19
BnaA01T0245600WE;BnaC01T0342900WE	BnaA01T0245600WE	GO:0005783	probable prolyl 4-hydroxylase 7; K00472 prolyl 4-hydroxylase [EC:1.14.11.2] (A)	--	B-cell receptor-associated protein 31-like	BnaA01g27820D [Brassica napus]	GSBRNA2T00086344001	AT3G17780	12.341	15.8348	11.9058	13.002	11.8002	12.7872	12.6654	16.5264	15.7697	12.5094	15.4371	12.7917	13.0533	11.9826	15.685	12.2068	16.331	12.5778	15.6915		19
BnaA01T0248300WE;BnaC05T0405800WE	BnaA01T0248300WE	GO:0004672	pto-interacting protein 1-like; K13436 pto-interacting protein 1 [EC:2.7.11.1] (A)	Pto-interacting protein 1 OS=Solanum lycopersicum GN=PTI1 PE=1 SV=2	Protein tyrosine kinase	PREDICTED: pto-interacting protein 1-like [Brassica rapa]	-	-	10.8893	11.4425	10.8957	11.2826	11.18	10.9714	11.1813	12.4453	12.0142	11.5888	12.2826	11.1596	10.8992	10.9845	11.2371	11.261	11.5453	10.8885	10.607		19
BnaA01T0251200WE	BnaA01T0251200WE	GO:0006950	probable fructokinase-1; K00847 fructokinase [EC:2.7.1.4] (A)	Universal stress protein A-like protein OS=Arabidopsis thaliana GN=At3g01520 PE=1 SV=2	Universal stress protein family	universal stress protein A-like protein [Brassica rapa]	GSBRNA2T00057577001	AT3G17020	13.5783	13.9294	13.6837	13.8123	13.6463	13.5976	13.7024	14.0407	14.3583	13.9584	13.9313	13.844	13.9992	13.6557	13.7	13.6033	13.823	13.6373	13.6302		19
BnaA01T0256100WE;BnaA05T0343600WE;BnaA06T0018900WE;BnaA08T0018300WE;BnaC05T0416600WE;BnaC06T0053700WE	BnaA01T0256100WE	GO:0009522	photosystem I reaction center subunit VI-1, chloroplastic-like; K02695 photosystem I subunit VI (A)	Photosystem I reaction center subunit VI-1, chloroplastic OS=Arabidopsis thaliana GN=PSAH1 PE=2 SV=1	Photosystem I reaction centre subunit VI	BnaA01g28200D [Brassica napus]	GSBRNA2T00010053001	AT3G16140	13.7342	14.5519	13.5483	13.2426	13.0478	12.8848	13.9363	14.0962	13.8159	12.9235	14.0675	13.3304	13.4304	13.7212	14.2315	13.5053	13.7828	13.9845	14.2996		19
BnaA01T0258900WE	BnaA01T0258900WE	GO:0003824	phospholipase D alpha 2; K01115 phospholipase D1/2 [EC:3.1.4.4] (A)	Phospholipase D alpha 2 OS=Brassica oleracea var. capitata GN=PLD2 PE=1 SV=2	C2 domain	PREDICTED: phospholipase D alpha 2 [Brassica rapa]	GSBRNA2T00010015001	AT3G15730	11.786	12.043	12.0417	12.4042	12.0917	12.2643	11.7615	11.938	12.4202	11.7865	11.9446	12.323	12.2727	12.0014	12.1797	12.2621	12.1503	12.3039	12.0371		19
BnaA01T0259200WE;BnaA05T0346900WE;BnaC01T0360400WE;BnaC05T0420200WE	BnaA01T0259200WE	--	biotin carboxyl carrier acetyl-CoA carboxylase; K02160 acetyl-CoA carboxylase biotin carboxyl carrier protein (A)	Biotin carboxyl carrier protein of acetyl-CoA carboxylase OS=Nostoc sp. (strain PCC 7120 / UTEX 2576) GN=accB PE=1 SV=2	Biotin-requiring enzyme	PREDICTED: biotin carboxyl carrier protein of acetyl-CoA carboxylase 2, chloroplastic [Brassica rapa]	GSBRNA2T00010009001	AT3G15690	10.061	10.1042	9.91912	9.87528	10.0353	9.86298	9.75456	9.92046	9.92848	9.68734	9.83434	10.0841	10.0563	9.92955	10.0459	9.78019	10.4084	10.2065	10.0566		19
BnaA01T0263000WE	BnaA01T0263000WE	GO:0003723	30S ribosomal protein S20, chloroplastic-like; K02968 small subunit ribosomal protein S20 (A)	30S ribosomal protein S20, chloroplastic OS=Arabidopsis thaliana GN=RPS20 PE=2 SV=1	Ribosomal protein S20	PREDICTED: 30S ribosomal protein S20, chloroplastic-like [Brassica rapa]	GSBRNA2T00009957001	AT3G15190	10.3967	11.4183	10.2043	10.0957	9.97388	9.86729	8.90488	10.9168	10.208	9.55123	10.6712	9.76456	9.82556	10.0781	10.7411	10.0595	11.0861	10.004	10.7122		19
BnaA01T0263900WE;BnaC01T0366600WE	BnaA01T0263900WE	--	uncharacterized LOC105166581; K00655 1-acyl-sn-glycerol-3-phosphate acyltransferase [EC:2.3.1.51] (A)	Multiple organellar RNA editing factor 8, chloroplastic/mitochondrial OS=Arabidopsis thaliana GN=MORF8 PE=1 SV=1	--	PREDICTED: uncharacterized protein At3g15000, mitochondrial-like [Brassica rapa]	-	-	13.0503	13.2263	13.0321	13.1777	11.6195	12.954	13.0356	13.5531	13.2961	13.2874	13.644	13.1734	12.9993	12.2582	13.4211	13.0209	13.6063	13.0903	11.4285		19
BnaA01T0266500WE	BnaA01T0266500WE	GO:0010181	peroxisomal (S)-2-hydroxy-acid oxidase GLO2-like; K11517 (S)-2-hydroxy-acid oxidase [EC:1.1.3.15] (A)	Peroxisomal (S)-2-hydroxy-acid oxidase GLO5 OS=Arabidopsis thaliana GN=GLO5 PE=1 SV=1	FMN-dependent dehydrogenase	glycolate oxidase [Brassica napus]	GSBRNA2T00053968001	AT3G14420	13.0323	13.1795	12.7513	12.6078	12.895	12.6918	13.1455	12.8029	12.0045	12.6104	12.4971	12.5781	12.4412	12.8049	12.8917	12.8781	12.9008	12.5995	12.9794		19
BnaA01T0267000WE	BnaA01T0267000WE	GO:0004857	pectinesterase/pectinesterase inhibitor 3-like; K01051 pectinesterase [EC:3.1.1.11] (A)	Pectinesterase/pectinesterase inhibitor 3 OS=Arabidopsis thaliana GN=PME3 PE=2 SV=2	Plant invertase/pectin methylesterase inhibitor	PREDICTED: pectinesterase/pectinesterase inhibitor 3-like [Brassica rapa]	-	-	13.3992	14.7238	12.9984	13.6521	13.4849	13.5032	13.395	14.885	13.7388	13.5422	13.8888	13.8814	13.9	13.9228	13.8922	13.6365	14.5468	13.5079	14.182		19
BnaA01T0276400WE;BnaA01T0278500WE;BnaA03T0343000WE;BnaA05T0369000WE;BnaC03T0330800WE;BnaC05T0448400WE	BnaA01T0276400WE	GO:0003735	30S ribosomal protein S10, chloroplastic; K02946 small subunit ribosomal protein S10 (A)	30S ribosomal protein S10, chloroplastic OS=Arabidopsis thaliana GN=RPS10 PE=2 SV=1	Ribosomal protein S10p/S20e	BnaA01g30020D [Brassica napus]	GSBRNA2T00076439001	AT3G13120	12.7319	12.745	12.4879	11.3676	12.2886	11.8248	12.0766	11.6492	11.9047	10.9552	11.6992	11.5993	11.8421	12.3589	13.024	12.147	12.365	12.3853	12.5737		19
BnaA01T0285100WE;BnaC01T0392600WE	BnaA01T0285100WE	--	--	Putative phosphatidylglycerol/phosphatidylinositol transfer protein DDB_G0282179 OS=Dictyostelium discoideum GN=DDB_G0282179 PE=3 SV=2	ML domain	BnaAnng09460D [Brassica napus]	GSBRNA2T00088432001	AT3G11780	10.6435	11.5049	10.5832	10.4059	10.944	11.1586	11.2666	12.7846	12.3388	12.3203	12.9801	11.09	12.0454	11.2711	11.3139	11.3188	11.8207	10.5899	11.7169		19
BnaA01T0288100WE;BnaC01T0396100WE	BnaA01T0288100WE	GO:0003676	splicing factor 3B subunit 3-like; K12830 splicing factor 3B subunit 3 (A)	Splicing factor 3B subunit 3 OS=Mus musculus GN=Sf3b3 PE=2 SV=1	Mono-functional DNA-alkylating methyl methanesulfonate N-term	PREDICTED: splicing factor 3B subunit 3-like [Brassica rapa]	GSBRNA2T00060284001	AT3G55200	12.0233	12.2143	12.3267	12.6056	12.3574	12.4645	12.1973	12.427	12.8564	12.6835	12.4303	12.3069	12.4324	12.0517	12.018	12.0177	12.2803	12.1152	11.9948		19
BnaA01T0290000WE	BnaA01T0290000WE	GO:0004784	superoxide dismutase [Mn] 1, mitochondrial; K04564 superoxide dismutase, Fe-Mn family [EC:1.15.1.1] (A)	Superoxide dismutase [Mn] 1, mitochondrial OS=Arabidopsis thaliana GN=MSD1 PE=1 SV=2	Iron/manganese superoxide dismutases, alpha-hairpin domain	putative manganese superoxide dismutase 1 [Brassica napus]	GSBRNA2T00060251001	AT3G10920	12.8197	12.6424	12.9336	13.2208	12.9489	12.3932	12.205	11.0995	12.8051	12.6157	12.3072	12.7454	12.5304	12.8934	12.0768	13.2576	12.0829	13.058	12.4295		19
BnaA01T0290500WE;BnaA03T0028100WE;BnaA05T0386800WE;BnaA10T0270400WE;BnaC01T0399200WE;BnaC02T0015500WE;BnaC05T0478600WE;BnaC09T0564700WE	BnaA01T0290500WE	--	hypothetical protein; K10684 ubiquitin-like 1-activating enzyme E1 A [EC:6.2.1.45] (A)	Cytochrome b-c1 complex subunit 8 OS=Solanum tuberosum PE=1 SV=2	Protein of unknown function (DUF2741)	PREDICTED: cytochrome b-c1 complex subunit 8-like [Brassica rapa]	GSBRNA2T00060244001	AT3G10860	10.7943	10.9955	10.937	10.5129	10.6545	10.2723	10.7203	11.1871	11.4201	10.1879	10.9372	10.6452	10.1522	10.6644	11.0113	10.1907	10.6728	10.7233	10.6192		19
BnaA01T0291200WE;BnaA01T0291200WE.1;BnaC01T0400000WE;BnaC01T0400000WE.1	BnaA01T0291200WE	GO:0046373	alpha-L-arabinofuranosidase 1; K01209 alpha-N-arabinofuranosidase [EC:3.2.1.55] (A)	Alpha-L-arabinofuranosidase 1 OS=Arabidopsis thaliana GN=ASD1 PE=1 SV=1	Alpha-L-arabinofuranosidase C-terminal domain	BnaA01g31470D [Brassica napus]	GSBRNA2T00060236001	AT3G10740	11.575	11.8713	11.482	11.8571	11.7195	12.0233	11.1084	11.5885	12.1284	10.9303	12.4476	12.4324	12.1448	11.8228	11.4878	12.246	11.0266	12.3313	12.6274		19
BnaA01T0292800WE	BnaA01T0292800WE	GO:0016491	sulfite reductase [ferredoxin], chloroplastic-like; K00392 sulfite reductase (ferredoxin) [EC:1.8.7.1] (A)	Sulfite reductase [ferredoxin], chloroplastic OS=Arabidopsis thaliana GN=SIR PE=1 SV=1	Nitrite/Sulfite reductase ferredoxin-like half domain	BnaA01g31570D [Brassica napus]	GSBRNA2T00072923001	-	11.5836	12.1251	12.072	12.1934	11.5818	11.9102	12.2343	12.6517	12.3207	12.8034	12.3583	12.3258	12.2503	12.7037	12.1083	12.6529	11.891	12.5645	11.4511		19
BnaA01T0293500WE	BnaA01T0293500WE	GO:0005506	NEUTE1DRAFT_117694; hypothetical protein; K05916 nitric oxide dioxygenase [EC:1.14.12.17] (A)	Non-symbiotic hemoglobin 2 OS=Brassica napus GN=HB2 PE=3 SV=1	Globin	PREDICTED: non-symbiotic hemoglobin 2 [Brassica rapa]	GSBRNA2T00072917001	AT3G10520	12.2638	12.4129	12.2236	12.0966	12.187	11.785	12.2139	12.2316	12.5624	12.3098	12.5693	11.4945	11.8303	12.5594	12.4819	12.3065	12.0899	12.2838	11.7221		19
BnaA01T0295600WE;BnaC01T0405300WE	BnaA01T0295600WE	GO:0004185	serine carboxypeptidase-like 49; K16298 serine carboxypeptidase-like clade IV [EC:3.4.16.-] (A)	Serine carboxypeptidase-like 49 OS=Arabidopsis thaliana GN=SCPL49 PE=2 SV=2	Serine carboxypeptidase	BnaC01g38630D [Brassica napus]	-	-	11.335	11.2856	11.5364	11.6816	11.6669	11.7942	11.5107	11.8674	11.7853	11.8977	11.918	11.5854	11.8875	11.4422	11.2112	11.4801	11.5447	11.4767	11.3508		19
BnaA01T0295900WE;BnaC01T0405600WE	BnaA01T0295900WE	GO:0005524	ATPase ASNA1 homolog 2-like; K01551 arsenite-transporting ATPase [EC:3.6.3.16] (A)	Putative arsenical pump-driving ATPase OS=Methanothermobacter thermautotrophicus (strain ATCC 29096 / DSM 1053 / JCM 10044 / NBRC 100330 / Delta H) GN=MTH_1511 PE=1 SV=1	Anion-transporting ATPase	PREDICTED: ATPase ASNA1 homolog 2-like [Brassica rapa]	-	-	11.2772	10.9646	11.2043	11.4	10.803	11.2358	11.5239	11.8856	11.5105	11.3281	11.6272	11.2701	10.7886	10.9058	11.0593	10.8984	11.4175	10.8248	10.8144		19
BnaA01T0304600WE;BnaA01T0306600WE;BnaA03T0309700WE;BnaA05T0425100WE;BnaC03T0291800WE;BnaC05T0520500WE	BnaA01T0304600WE	GO:0000166	26S protease regulatory subunit 6A homolog; K03065 26S proteasome regulatory subunit T5 (A)	26S protease regulatory subunit 6A homolog OS=Brassica campestris GN=TBP1 PE=2 SV=1	LSM domain	PREDICTED: 26S protease regulatory subunit 6A homolog [Brassica rapa]	GSBRNA2T00005967001	AT3G05530	7.79587	7.82661	8.2465	7.38923	7.90744	7.96869	7.84616	8.26323	8.50916	8.37559	8.53874	7.67478	7.88849	8.15357	8.3508	8.07695	8.28822	7.75341	8.08642		19
BnaA01T0305800WE;BnaA01T0307900WE;BnaA03T0308700WE;BnaA05T0426800WE;BnaC03T0290900WE;BnaC05T0522600WE	BnaA01T0305800WE	GO:0016020	hypothetical protein; K00688 starch phosphorylase [EC:2.4.1.1] (A)	Protein YIPF1 homolog OS=Dictyostelium discoideum GN=yipf1 PE=3 SV=1	Yip1 domain	BnaAnng02320D [Brassica napus]	GSBRNA2T00005921001	AT3G05280	11.843	11.8327	11.9387	10.9705	11.6136	11.2915	11.7191	12.564	12.9589	12.3455	12.3738	11.7574	12.0971	11.7517	12.1675	12.0161	12.1376	11.6241	11.972		19
BnaA01T0309900WE	BnaA01T0309900WE	GO:0004751	probable ribose-5-phosphate isomerase 3, chloroplastic; K01807 ribose 5-phosphate isomerase A [EC:5.3.1.6] (A)	Probable ribose-5-phosphate isomerase 3, chloroplastic OS=Arabidopsis thaliana GN=RPI3 PE=1 SV=1	Ribose 5-phosphate isomerase A (phosphoriboisomerase A)	BnaC01g39900D [Brassica napus]	-	-	15.1711	15.5908	15.154	15.8832	15.4116	15.2386	15.0915	15.4569	14.966	14.5124	15.1097	14.9787	14.7609	14.7813	14.9112	14.8164	14.764	14.9334	14.4626		19
BnaA01T0311000WE;BnaA01T0311000WE.1;BnaA03T0304700WE;BnaC01T0458200WE;BnaC03T0286800WE	BnaA01T0311000WE	GO:0000166	tryptophan--tRNA ligase, cytoplasmic-like; K01867 tryptophanyl-tRNA synthetase [EC:6.1.1.2] (A)	Tryptophan--tRNA ligase, cytoplasmic OS=Arabidopsis thaliana GN=At3g04600 PE=2 SV=1	tRNA synthetases class I (W and Y)	PREDICTED: LOW QUALITY PROTEIN: tryptophan--tRNA ligase, cytoplasmic-like [Brassica rapa]	-	-	12.5239	12.3941	12.0597	12.4047	12.3274	11.9553	11.3481	11.4635	11.3709	11.3261	11.6627	12.325	11.969	11.84	11.348	12.116	12.14	11.9068	11.3784		19
BnaA01T0311500WE	BnaA01T0311500WE	--	ABC transporter B family member 9-like; K05658 ATP-binding cassette, subfamily B (MDR/TAP), member 1 [EC:3.6.3.44] (A)	Rubisco accumulation factor 2, chloroplastic OS=Arabidopsis thaliana GN=RAF2 PE=2 SV=1	--	BnaC01g40070D [Brassica napus]	GSBRNA2T00015308001	AT3G04550	11.779	11.7835	11.8544	11.7194	11.7471	11.536	11.4239	11.0574	11.3635	11.3903	11.5916	11.3317	11.2442	11.6473	11.6521	11.4036	11.4456	11.2057	11.5941		19
BnaA01T0316200WE;BnaC01T0453300WE;BnaC05T0534100WE;BnaC05T0540400WE	BnaA01T0316200WE	GO:0003333	cationic amino acid transporter 4, vacuolar-like; K13863 solute carrier family 7 (cationic amino acid transporter), member 1 (A)	Cationic amino acid transporter 4, vacuolar OS=Arabidopsis thaliana GN=CAT4 PE=2 SV=1	C-terminus of AA_permease	BnaC01g40540D [Brassica napus]	-	-	11.5351	7.64532	12.6476	13.1015	12.2636	12.2436	12.6266	13.6198	12.8623	13.2518	13.8861	13.0344	11.9953	12.1559	11.6235	12.6177	13.1531	12.1439	12.8404		19
BnaA01T0319700WE;BnaC01T0450000WE	BnaA01T0319700WE	GO:0008137	probable NADH dehydrogenase [ubiquinone] 1 alpha subcomplex subunit 12; K11352 NADH dehydrogenase (ubiquinone) 1 alpha subcomplex subunit 12 (A)	Probable NADH dehydrogenase [ubiquinone] 1 alpha subcomplex subunit 12 OS=Arabidopsis thaliana GN=At3g03100 PE=1 SV=1	NADH ubiquinone oxidoreductase subunit NDUFA12	BnaCnng18330D [Brassica napus]	GSBRNA2T00094089001	AT3G03100	11.3114	12.6064	11.5622	12.2603	11.3705	11.7932	11.1997	13.2811	12.8226	12.3556	12.8387	11.7052	11.7341	11.4522	12.0649	11.377	12.1127	10.6445	11.6479		19
BnaA01T0321500WE;BnaC01T0448300WE	BnaA01T0321500WE	GO:0004672	pollen receptor-like kinase 2; K04730 interleukin-1 receptor-associated kinase 1 [EC:2.7.11.1] (A)	Probable inactive receptor kinase At3g02880 OS=Arabidopsis thaliana GN=At3g02880 PE=1 SV=1	Leucine rich repeat N-terminal domain	PREDICTED: probable inactive receptor kinase At3g02880 [Brassica rapa]	GSBRNA2T00003626001	AT3G02880	10.0376	10.5649	9.68581	9.9988	9.74895	10.3148	10.2002	11.2436	10.919	10.7766	11.4128	9.75323	10.3035	10.2474	10.1169	9.89506	9.69027	9.86147	10.4646		19
BnaA01T0322300WE;BnaC01T0447300WE	BnaA01T0322300WE	GO:0006662	thioredoxin F-type, chloroplastic-like; K03671 thioredoxin 1 (A)	Thioredoxin F-type, chloroplastic OS=Brassica napus GN=TRXF PE=2 SV=1	Thioredoxin	BnaAnng12670D [Brassica napus]	GSBRNA2T00011323001	AT3G02730	13.5637	13.7813	13.5914	13.383	13.5438	13.271	13.6693	13.4999	13.4288	13.3456	12.909	13.077	13.5058	13.3531	13.3139	13.0688	13.5048	13.4792	12.9086		19
BnaA01T0322600WE	BnaA01T0322600WE	GO:0000166	probable tyrosine--tRNA ligase, mitochondrial; K01866 tyrosyl-tRNA synthetase [EC:6.1.1.1] (A)	Tyrosine--tRNA ligase, chloroplastic/mitochondrial OS=Arabidopsis thaliana GN=EMB2768 PE=2 SV=1	S4 domain	PREDICTED: probable tyrosine--tRNA ligase, mitochondrial [Brassica rapa]	-	-	5.74031	5.93639	6.08347	6.02496	6.35242	6.45881	6.21062	6.2288	5.99423	6.15674	7.1876	6.45485	5.66561	5.89778	6.02662	5.19306	6.49349	5.88011	6.72979		19
BnaA01T0323500WE;BnaC01T0446300WE;BnaC05T0557100WE;BnaC05T0559800WE;BnaC05T0560200WE	BnaA01T0323500WE	GO:0004476	mannose-6-phosphate isomerase 1-like; K01809 mannose-6-phosphate isomerase [EC:5.3.1.8] (A)	Mannose-6-phosphate isomerase 1 OS=Arabidopsis thaliana GN=PMI1 PE=1 SV=1	Phosphomannose isomerase type I	PREDICTED: mannose-6-phosphate isomerase 1 [Brassica rapa]	GSBRNA2T00057273001	AT3G02570	11.6216	11.6188	11.1659	11.8145	11.488	11.429	11.1391	11.2341	11.396	11.1553	11.2795	11.5853	11.5901	11.3291	11.8957	11.4592	11.7812	11.3106	11.6536		19
BnaA01T0323600WE;BnaC01T0446200WE	BnaA01T0323600WE	GO:0003735	40S ribosomal protein S7; K02993 small subunit ribosomal protein S7e (A)	40S ribosomal protein S7 OS=Brassica oleracea GN=RPS7 PE=2 SV=1	Ribosomal protein S7e	RecName: Full=40S ribosomal protein S7 [Brassica oleracea]	GSBRNA2T00057272001	AT3G02560	11.6658	11.8778	11.7184	11.5989	11.5881	11.3596	11.2096	11.3804	11.7752	11.5625	11.5253	11.145	11.3259	11.6193	11.9039	11.434	12.0421	11.5143	11.8728		19
BnaA01T0325200WE;BnaC01T0445100WE	BnaA01T0325200WE	GO:0004616	6-phosphogluconate dehydrogenase, decarboxylating 3; K00033 6-phosphogluconate dehydrogenase [EC:1.1.1.44 1.1.1.343] (A)	6-phosphogluconate dehydrogenase, decarboxylating 3 OS=Arabidopsis thaliana GN=At3g02360 PE=2 SV=1	NAD binding domain of 6-phosphogluconate dehydrogenase	PREDICTED: 6-phosphogluconate dehydrogenase, decarboxylating 3 [Brassica rapa]	GSBRNA2T00057249001	AT3G02360	9.42342	11.0245	9.69667	9.18185	9.88852	9.93596	9.55054	10.1547	10.1834	10.7862	10.125	9.79898	9.79319	9.72574	9.52539	9.68409	9.86113	9.28104	9.43438		19
BnaA01T0327000WE;BnaC01T0443200WE;BnaC05T0551600WE;BnaC05T0553700WE	BnaA01T0327000WE	GO:0004672	SNF1-related protein kinase catalytic subunit alpha KIN10-like; K07198 5'-AMP-activated protein kinase, catalytic alpha subunit [EC:2.7.11.11] (A)	SNF1-related protein kinase catalytic subunit alpha KIN10 OS=Arabidopsis thaliana GN=KIN10 PE=1 SV=2	UBA/TS-N domain	BnaCnng29110D [Brassica napus]	GSBRNA2T00057213001	AT3G01090	12.1739	12.103	12.6294	12.0294	12.3697	12.6642	12.2698	12.481	12.4342	12.2935	11.9435	12.0275	12.2287	12.2562	11.9587	12.4804	12.3516	11.3569	12.2039		19
BnaA01T0328500WE	BnaA01T0328500WE	GO:0015079	potassium transporter 4; K03549 KUP system potassium uptake protein (A)	Potassium transporter 4 OS=Arabidopsis thaliana GN=POT4 PE=1 SV=2	K+ potassium transporter	PREDICTED: potassium transporter 4 [Brassica rapa]	GSBRNA2T00041288001	AT3G02050	8.87757	8.702	8.70273	9.67999	10.1288	9.6568	9.72466	9.87745	9.6812	10.4117	10.3903	9.20629	9.16959	8.93942	9.21834	9.30894	10.267	7.82877	8.59205		19
BnaA01T0330000WE	BnaA01T0330000WE	GO:0005509	photosynthetic NDH subunit of lumenal location 3, chloroplastic-like; K08901 photosystem II oxygen-evolving enhancer protein 3 (A)	Photosynthetic NDH subunit of lumenal location 3, chloroplastic OS=Arabidopsis thaliana GN=PNSL3 PE=1 SV=1	Oxygen evolving enhancer protein 3 (PsbQ)	PREDICTED: psbQ-like protein 2, chloroplastic [Brassica rapa]	GSBRNA2T00064139001	AT3G01440	14.1773	14.4721	13.9983	14.1166	14.0106	13.9879	14.3674	13.4547	14.1647	13.7221	15.0847	14.4523	14.4047	14.4601	14.5984	14.1547	14.2661	13.7985	14.8203		19
BnaA01T0333300WE;BnaC01T0414700WE	BnaA01T0333300WE	--	hypothetical protein; K14945 protein quaking (A)	Protein RETICULATA-RELATED 3 OS=Arabidopsis thaliana GN=RER3 PE=1 SV=1	Domain of unknown function (DUF3411)	BnaCnng51520D [Brassica napus]	GSBRNA2T00018555001	AT3G08630	13.3702	13.347	13.3856	13.3581	11.4384	13.2763	13.2226	14.2812	14.2784	14.0533	14.0982	13.034	13.5791	13.1805	13.5108	13.162	13.0912	12.7276	13.4754		19
BnaA01T0335800WE;BnaC01T0417300WE	BnaA01T0335800WE	GO:0005524	heat shock protein 90-1-like; K09487 heat shock protein 90kDa beta (A)	Heat shock protein 90 OS=Theileria parva GN=TP02_0244 PE=2 SV=2	Histidine kinase-, DNA gyrase B-, and HSP90-like ATPase	PREDICTED: heat shock protein 90-1-like isoform X1 [Brassica rapa]	-	-	11.6556	12.0796	11.8866	11.7479	11.8119	11.8372	11.5136	11.4926	11.8574	11.4747	10.7828	11.7036	11.5761	11.1289	11.3832	11.4512	11.7184	11.4557	11.3332		19
BnaA01T0336300WE;BnaC01T0417400WE	BnaA01T0336300WE	GO:0005515	ribulose-1,5 bisphosphate carboxylase/oxygenase large subunit N-methyltransferase, chloroplastic; K19199 histone-lysine N-methyltransferase SETD3 [EC:2.1.1.43] (A)	Ribulose-1,5 bisphosphate carboxylase/oxygenase large subunit N-methyltransferase, chloroplastic OS=Nicotiana tabacum GN=RBCMT PE=2 SV=1	SET domain	PREDICTED: histone-lysine N-methyltransferase setd3 [Brassica rapa]	GSBRNA2T00018517001	AT3G07670	11.3062	11.5405	11.4642	11.4904	11.4335	11.6756	11.6909	11.6795	11.1503	11.4297	11.5565	11.1688	11.0025	11.2942	11.1975	11.149	11.3861	11.0964	11.1979		19
BnaA02T0000800WE	BnaA02T0000800WE	GO:0042823	pyridoxal biosynthesis protein PDX1.3; K06215 pyridoxal 5'-phosphate synthase pdxS subunit [EC:4.3.3.6] (A)	Pyridoxal 5'-phosphate synthase subunit PDX1.3 OS=Arabidopsis thaliana GN=PDX13 PE=1 SV=2	SOR/SNZ family	PREDICTED: pyridoxal biosynthesis protein PDX1.3 [Brassica rapa]	-	-	13.745	14.2048	13.403	14.1568	13.881	13.7917	13.6938	14.2455	14.1221	13.5297	14.3992	13.6938	13.4765	13.5263	13.854	13.3283	13.8849	13.324	13.8205		19
BnaA02T0002300WE;BnaA02T0006500WE;BnaA10T0292800WE;Bnascaffold1432T0000100WE;Bnascaffold3203T0000700WE;Bnascaffold3350T0000200WE	BnaA02T0002300WE	--	phosphopantothenate--cysteine ligase 2-like; K01922 phosphopantothenate-cysteine ligase [EC:6.3.2.5] (A)	Phosphopantothenate--cysteine ligase 1 OS=Arabidopsis thaliana GN=PPCS1 PE=2 SV=1	DNA / pantothenate metabolism flavoprotein	BnaAnng00250D [Brassica napus]	GSBRNA2T00088802001	AT5G02080	10.9481	9.82991	10.4686	9.03215	10.361	10.6375	10.2485	10.8494	10.7361	10.6541	11.5143	11.1924	11.07	10.6529	10.336	10.7677	10.8754	9.94559	11.0726		19
BnaA02T0004800WE	BnaA02T0004800WE	GO:0009765	chlorophyll a-b binding protein CP29.1, chloroplastic-like; K08915 light-harvesting complex II chlorophyll a/b binding protein 4 (A)	Chlorophyll a-b binding protein CP29.2, chloroplastic OS=Arabidopsis thaliana GN=LHCB4.2 PE=1 SV=1	Chlorophyll A-B binding protein	BnaAnng00160D [Brassica napus]	GSBRNA2T00119546001	AT5G01530	14.6515	15.1672	14.6462	14.5915	14.3434	14.2289	14.3422	14.5293	14.5375	13.6703	14.6182	14.4538	14.5347	15.1692	15.2983	14.6223	14.7029	14.8676	14.8242		19
BnaA02T0007800WE	BnaA02T0007800WE	GO:0000786	probable histone H2A.4; K11251 histone H2A (A)	Probable histone H2A.4 OS=Arabidopsis thaliana GN=At5g02560 PE=1 SV=1	Core histone H2A/H2B/H3/H4	BnaAnng00400D [Brassica napus]	GSBRNA2T00119575001	AT5G02560	8.78544	9.32617	9.93425	10.8655	10.4713	10.9676	10.3207	11.7352	10.6701	11.3791	11.7188	9.84362	10.2757	9.56373	8.12917	10.0438	9.81795	10.1728	9.05469		19
BnaA02T0008100WE;BnaA10T0289100WE;BnaC02T0001300WE;BnaC03T0163600WE;BnaC09T0585400WE	BnaA02T0008100WE	GO:0003735	60S ribosomal protein L35-4; K02918 large subunit ribosomal protein L35e (A)	60S ribosomal protein L35-4 OS=Arabidopsis thaliana GN=RPL35D PE=2 SV=1	Ribosomal L29 protein	BnaAnng00420D [Brassica napus]	-	-	11.683	11.2157	12.1826	10.6753	11.7989	10.945	10.9446	9.72359	10.8481	11.209	11.1266	11.5538	11.4074	11.461	11.5514	11.6005	10.7974	11.4157	11.8239		19
BnaA02T0008500WE	BnaA02T0008500WE	GO:0005515	glutathione S-transferase L3; K00799 glutathione S-transferase [EC:2.5.1.18] (A)	Glutathione S-transferase L3 OS=Arabidopsis thaliana GN=GSTL3 PE=2 SV=1	Glutathione S-transferase, C-terminal domain	BnaAnng00470D [Brassica napus]	GSBRNA2T00119582001	AT5G02780	12.4505	12.5389	12.3929	12.46	12.656	12.2355	12.231	11.9915	12.5494	11.8896	12.1581	12.282	12.4906	12.6816	12.2138	12.653	11.7235	12.7565	11.959		19
BnaA02T0009100WE	BnaA02T0009100WE	GO:0016747	hypothetical protein; K13065 shikimate O-hydroxycinnamoyltransferase [EC:2.3.1.133] (A)	Protein ECERIFERUM 26-like OS=Arabidopsis thaliana GN=CER26L PE=2 SV=1	Transferase family	BnaAnng00540D [Brassica napus]	-	-	10.5547	9.84463	10.6804	10.713	10.4563	11.0274	10.199	10.9386	11.1923	10.4867	10.3348	10.2501	10.4807	10.3332	9.94439	9.74036	10.0246	9.52256	10.7073		19
BnaA02T0009300WE;BnaC01T0409200WE;BnaC02T0002300WE;BnaC03T0308500WE;BnaC09T0583200WE	BnaA02T0009300WE	GO:0003735	40S ribosomal protein S23-2; K02973 small subunit ribosomal protein S23e (A)	40S ribosomal protein S23-2 OS=Arabidopsis thaliana GN=RPS23B PE=2 SV=2	Ribosomal protein S12/S23	BnaCnng03140D [Brassica napus]	GSBRNA2T00119591001	AT5G02960	13.0488	12.5866	13.0828	12.819	12.8571	12.9321	12.6149	12.1513	13.0561	12.7296	13.043	12.8428	12.6139	12.7627	13.1636	12.5814	12.7374	12.7714	13.0138		19
BnaA02T0011500WE;BnaC02T0005100WE	BnaA02T0011500WE	--	--	Thylakoid lumenal 15.0 kDa protein 2, chloroplastic OS=Arabidopsis thaliana GN=At5g52970 PE=1 SV=2	Acid phosphatase of thylakoid lumen protein	BnaAnng23280D [Brassica napus]	-	-	14.0557	14.477	13.8855	13.771	13.7687	13.375	13.3694	13.4039	13.6706	12.8846	13.5916	13.1735	12.8351	13.8706	13.9314	13.7813	13.3012	13.7954	13.3222		19
BnaA02T0011800WE;BnaA10T0284600WE;BnaC02T0005400WE;BnaC09T0580400WE	BnaA02T0011800WE	GO:0003824	FAD synthase-like; K00953 FAD synthetase [EC:2.7.7.2] (A)	Probable FAD synthase OS=Schizosaccharomyces pombe (strain 972 / ATCC 24843) GN=SPCC1235.04c PE=3 SV=1	Probable molybdopterin binding domain	BnaAnng00640D [Brassica napus]	GSBRNA2T00119599001	AT5G03430	10.5093	10.3162	9.74457	10.1438	9.65714	9.92909	10.5194	9.55285	10.2048	10.2428	10.4163	9.89839	10.1774	10.0314	9.80531	9.69008	9.57268	10.5908	9.61499		19
BnaA02T0014400WE;BnaA03T0021500WE;BnaA09T0078100WE;BnaA10T0282100WE;BnaC02T0010600WE;BnaC03T0461200WE;BnaC09T0090100WE;BnaC09T0577700WE	BnaA02T0014400WE	GO:0003735	hypothetical protein; K02979 small subunit ribosomal protein S28e (A)	40S ribosomal protein S28-2 OS=Arabidopsis thaliana GN=RPS28C PE=3 SV=1	Ribosomal protein S28e	hypothetical protein EUTSA_v10002800mg, partial [Eutrema salsugineum]	GSBRNA2T00119621001	AT5G03850	11.5601	10.4363	11.5411	9.85239	11.2878	11.398	10.5773	10.1745	10.8809	11.6375	10.6451	11.3687	11.2218	11.1686	10.7325	11.0661	9.43177	10.7495	10.7916		19
BnaA02T0014900WE	BnaA02T0014900WE	GO:0000166	signal recognition particle 54 kDa protein, chloroplastic-like; K03106 signal recognition particle subunit SRP54 [EC:3.6.5.4] (A)	Signal recognition particle 54 kDa protein, chloroplastic OS=Arabidopsis thaliana GN=FFC PE=1 SV=1	SRP54-type protein, helical bundle domain	PREDICTED: signal recognition particle 54 kDa protein, chloroplastic-like [Brassica rapa]	GSBRNA2T00119626001	AT5G03940	12.4993	12.4523	12.4463	12.6004	12.5672	12.4825	12.5941	12.1808	12.2235	12.2015	12.1228	12.3967	12.1745	12.5644	12.4104	12.6085	12.1939	12.6149	12.5789		19
BnaA02T0020200WE;BnaC02T0016500WE	BnaA02T0020200WE	GO:0004640	N-(5'-phosphoribosyl)anthranilate isomerase 1, chloroplastic-like; K01817 phosphoribosylanthranilate isomerase [EC:5.3.1.24] (A)	N-(5'-phosphoribosyl)anthranilate isomerase 1, chloroplastic OS=Arabidopsis thaliana GN=PAI1 PE=2 SV=1	N-(5'phosphoribosyl)anthranilate (PRA) isomerase	BnaAnng01410D [Brassica napus]	GSBRNA2T00119688001	AT5G05590	12.7035	13.4991	13.5344	13.7632	13.1919	13.6867	13.5639	13.6285	13.5204	13.5804	13.4251	12.9417	13.4798	13.2039	13.2824	12.7856	13.8042	13.5669	12.7134		19
BnaA02T0022500WE;BnaA10T0262200WE;BnaC02T0018900WE;BnaC09T0555100WE	BnaA02T0022500WE	GO:0000166	Abcg2; ATP-binding cassette, sub-family G (WHITE), member 2; K05681 ATP-binding cassette, subfamily G (WHITE), member 2 (A)	ABC transporter G family member 22 OS=Arabidopsis thaliana GN=ABCG22 PE=1 SV=1	ABC transporter	BnaAnng01730D [Brassica napus]	GSBRNA2T00119724001	AT5G06530	11.558	10.959	11.6707	11.5806	11.4204	11.8031	11.8665	10.737	10.8571	11.472	11.0527	11.9899	11.8327	11.5833	10.4227	11.883	10.6976	11.6494	11.0406		19
BnaA02T0022800WE;BnaA02T0022800WE.1	BnaA02T0022800WE	GO:0004221	ubiquitin carboxyl-terminal hydrolase 12; K11838 ubiquitin carboxyl-terminal hydrolase 7 [EC:3.4.19.12] (A)	Ubiquitin carboxyl-terminal hydrolase 12 OS=Arabidopsis thaliana GN=UBP12 PE=1 SV=2	MATH domain	BnaAnng01760D [Brassica napus]	-	-	11.4446	12.1456	11.0552	11.4149	11.3817	11.5075	11.5982	11.6381	12.2224	11.0765	11.1661	11.6066	11.5939	11.2511	12.2334	11.7394	12.1711	11.5345	11.9534		19
BnaA02T0024600WE;BnaA03T0499500WE;BnaA10T0253400WE;BnaC09T0545400WE	BnaA02T0024600WE	--	--	--	--	BnaAnng01950D [Brassica napus]	GSBRNA2T00119749001	AT5G07020	13.4927	13.7583	13.3321	13.3555	13.0643	12.6953	13.1349	13.2706	12.3296	12.2947	12.0744	12.929	12.9246	13.4471	13.34	13.2355	13.466	13.6977	12.4702		19
BnaA02T0028400WE;BnaC02T0025100WE	BnaA02T0028400WE	GO:0003723	H/ACA ribonucleoprotein complex subunit 2-like protein; K11129 H/ACA ribonucleoprotein complex subunit 2 (A)	H/ACA ribonucleoprotein complex subunit 2-like protein OS=Arabidopsis thaliana GN=At5g08180 PE=1 SV=1	Ribosomal protein L7Ae/L30e/S12e/Gadd45 family	PREDICTED: H/ACA ribonucleoprotein complex subunit 2-like protein [Brassica rapa]	GSBRNA2T00071658001	AT5G08180	13.2896	11.8822	12.9598		12.8647	12.8041	12.7923	12.0298	12.7869	12.52	13.1177	11.6341	12.4496	11.8108	12.9203	11.6869	12.4498	12.2918	12.3933	3.95776	19
BnaA02T0028600WE	BnaA02T0028600WE	GO:0004418	porphobilinogen deaminase, chloroplastic-like; K01749 hydroxymethylbilane synthase [EC:2.5.1.61] (A)	Porphobilinogen deaminase, chloroplastic OS=Arabidopsis thaliana GN=HEMC PE=1 SV=1	Porphobilinogen deaminase, C-terminal domain	BnaAnng06210D [Brassica napus]	GSBRNA2T00071655001	AT5G08280	13.9437	13.9372	14.0309	13.5903	13.7622	13.7602	13.2915	13.1104	12.9073	13.2709	12.4156	13.5427	13.619	13.5728	13.7665	13.3515	14.077	13.4207	13.6072		19
BnaA02T0028700WE	BnaA02T0028700WE	GO:0003824	succinyl-CoA ligase [ADP-forming] subunit alpha-1, mitochondrial-like; K01899 succinyl-CoA synthetase alpha subunit [EC:6.2.1.4 6.2.1.5] (A)	Succinyl-CoA ligase [ADP-forming] subunit alpha-1, mitochondrial OS=Arabidopsis thaliana GN=At5g08300 PE=1 SV=1	CoA-ligase	PREDICTED: succinyl-CoA ligase [ADP-forming] subunit alpha-1, mitochondrial-like [Brassica rapa]	GSBRNA2T00071654001	AT5G08300	11.9135	13.0757	11.6633	12.6413	11.686	12.1831	11.522	13.7895	13.2096	12.7204	13.0261	12.0797	11.9446	12.0275	11.9549	11.6952	13.1224	11.7295	12.3144		19
BnaA02T0029200WE;BnaA03T0048400WE;BnaC02T0026300WE	BnaA02T0029200WE	GO:0004553	alpha-galactosidase 1-like; K07407 alpha-galactosidase [EC:3.2.1.22] (A)	Alpha-galactosidase 1 OS=Arabidopsis thaliana GN=AGAL1 PE=2 SV=1	Melibiase	BnaAnng06130D [Brassica napus]	GSBRNA2T00071647001	AT5G08380	13.1228	12.8539	13.1096	13.2764	13.3155	13.3753	12.7139	13.4447	13.6817	13.4192	13.41	13.0717	13.4521	12.9228	12.5537	12.7718	12.7659	13.3127	12.8735		19
BnaA02T0030100WE;BnaC02T0027200WE	BnaA02T0030100WE	GO:0003924	translation factor GUF1 homolog, chloroplastic; K03596 GTP-binding protein LepA (A)	Translation factor GUF1 homolog, chloroplastic OS=Arabidopsis thaliana GN=At5g08650 PE=2 SV=2	Elongation factor Tu domain 2	PREDICTED: translation factor GUF1 homolog, chloroplastic [Brassica rapa]	GSBRNA2T00071635001	AT5G08650	10.9443	10.5691	11.0339	10.8124	10.8848	10.7393	11.1778	10.5316	10.5988	10.96	10.7092	10.8609	10.5452	10.6514	10.4413	10.8297	10.7691	10.6965	10.8369		19
BnaA02T0032700WE	BnaA02T0032700WE	GO:0006108	malate dehydrogenase 2, glyoxysomal; K00026 malate dehydrogenase [EC:1.1.1.37] (A)	Malate dehydrogenase 1, glyoxysomal OS=Brassica napus GN=MDH1 PE=2 SV=2	lactate/malate dehydrogenase, NAD binding domain	PREDICTED: malate dehydrogenase 2, glyoxysomal [Brassica rapa]	GSBRNA2T00143566001	AT5G09660	11.4465	11.7423	11.5505	11.707	11.8369	12.0221	12.2448	11.4256	11.1395	11.3887	10.1012	11.1239	11.3203	11.0125	11.0277	11.1899	11.326	11.4095	10.8322		19
BnaA02T0033200WE	BnaA02T0033200WE	GO:0004857	hypothetical protein; K01051 pectinesterase [EC:3.1.1.11] (A)	Probable pectinesterase/pectinesterase inhibitor 51 OS=Arabidopsis thaliana GN=PME51 PE=2 SV=1	Plant invertase/pectin methylesterase inhibitor	BnaA02g00150D [Brassica napus]	GSBRNA2T00143558001	AT5G09760	12.1976	13.0675	11.8882	13.1194	12.062	11.8742	12.1457	13.6308	13.2011	13.2571	12.7408	12.3822	13.1502	12.3051	11.6502	12.5643	12.6456	12.1102	12.1331		19
BnaA02T0033900WE;BnaC02T0031700WE	BnaA02T0033900WE	GO:0003676	RNA-binding protein 39-like; K13091 RNA-binding protein 39 (A)	RNA-binding protein 39 OS=Pongo abelii GN=RBM39 PE=2 SV=1	linker between RRM2 and RRM3 domains in RBM39 protein	BnaA02g00220D [Brassica napus]	GSBRNA2T00143551001	AT5G09880	10.0857	13.369	10.4168	9.77751	10.4053	10.0382	10.0018	12.698	11.6681	9.24271	11.0074	10.0783	10.503	9.87159	12.372	10.4682	13.1442	10.6012	12.6859		19
BnaA02T0036900WE	BnaA02T0036900WE	GO:0004222	probable cytosolic oligopeptidase A; K01414 oligopeptidase A [EC:3.4.24.70] (A)	Probable cytosolic oligopeptidase A OS=Arabidopsis thaliana GN=CYOP PE=1 SV=1	Peptidase family M3	PREDICTED: probable cytosolic oligopeptidase A [Brassica rapa]	GSBRNA2T00143507001	AT5G10540	9.39201	8.28773	9.9305	9.88953	10.2138	9.45265	9.83588	9.02061	8.6372	9.97134	9.08026	9.81644	9.70554	10.4612	8.84791	9.73314	8.43941	9.42047	9.08095		19
[truncated: 4,423 more rows]

## Sheet: Shoots_Candidates
Comparison (group1/group2)	Group	ProteinGroups	AGI	AVG Log2 Ratio	Absolute AVG Log2 Ratio	Pvalue	Qvalue	# of Ratios	UniProtIds	Genes	ProteinDescriptions	ProteinNames	# Unique Total Peptides	% Change	Ratio	Condition Numerator	Condition Denominator	GO Cellular Component	GO Molecular Function	GO Biological Process
[truncated: 3,304 more rows]

## Sheet: Roots_AllQuant
ProteinGroups	FirstProtein	GO	KEGG	Swissprot	Pfam	NR	Damor_ID	AGI	Root_C_1	Root_C_2	Root_C_3	Root_C_4	Root_K_1	Root_K_2	Root_K_3	Root_K_4	Root_N_1	Root_N_2	Root_N_3	Root_N_4	Root_P_1	Root_P_2	Root_P_3	Root_P_4	Root_S_1	Root_S_2	Root_S_3	Root_S_4	Count
[truncated: 5,237 more rows]

[truncated: 1 more sheets: Roots_Candidates]
